# Supplementary material for: Identification and prediction of m7G-related Alzheimer’s disease subtypes: insights from immune infiltration and machine learning models
Source: Front Aging Neurosci. 2023 Jun 16;15:1161068. doi: 10.3389/fnagi.2023.1161068 (PMC10312082; doi:10.3389/fnagi.2023.1161068)
Supplement: Supplementary file 1 [file Data_Sheet_1.ZIP]

Archive with 3 entries (2 files):
- Supplementary material/
- Supplementary material/Supplementary Figure 1.pdf
- Supplementary material/Supplementary Table 1.csv
