# Supplementary material for: Identification and prediction of m7G-related Alzheimer’s disease subtypes: insights from immune infiltration and machine learning models
Source: Front Aging Neurosci. 2023 Jun 16;15:1161068. doi: 10.3389/fnagi.2023.1161068 (PMC10312082; doi:10.3389/fnagi.2023.1161068)
Supplement: Supplementary file 1 [file Data_Sheet_1.ZIP › Supplementary material/Supplementary Table 1.csv]

Mixture	B cells naive	B cells memory	Plasma cells	T cells CD8	T cells CD4 naive	T cells CD4 memory resting	T cells CD4 memory activated	T cells follicular helper	T cells regulatory (Tregs)	T cells gamma delta	NK cells resting	NK cells activated	Monocytes	Macrophages M0	Macrophages M1	Macrophages M2	Dendritic cells resting	Dendritic cells activated	Mast cells resting	Mast cells activated	Eosinophils	Neutrophils	P-value	Correlation	RMSE
GSM1424090_Control	0.0781214301027755	0	0	0	0	0.087248329312568	0.0212802267777306	0	0.0890449975977209	0	0.00264072839576884	0.0368080054770262	0.257101650712683	0	0	0	0	0.00812830399900621	0.176378017507167	0	0.0432998712785642	0.19994843883899	0	0.339459832125938	0.954880567354704
GSM1424091_Control	0	0.0466812867447208	0.110324794855614	0.307947237446822	0.181009987663386	0	0.0307827305722825	0.0247185133176602	0	0	0	0.0807968905481394	0	0.0439125786347066	0	0	0	0	0.173825980216669	0	0	0	0	-0.0162704112865766	1.13412691745979
GSM1424092_Control	0	0.0556118157893561	0.0377926280608478	0.117645754717631	0	0.0938909200930547	0.0414050845784453	0	0.0183471561339418	0	0.0613180022625723	0	0.0229665811834108	0	0	0.183709557891504	0.0458728745978965	0	0	0.260575748925956	0.0608638757653839	0	0	0.225994839741873	1.00320651002992
GSM1424093_Control	0.0914230845527571	0	0	0.200685439642305	0.045966826845555	0	0.0723049102055946	0.0350037312471652	0.0396449890454847	0	0	0.109281670021778	0	0	0	0	0	0.0631093871541441	0.269138288113853	0	0.0734416731713634	0	0	-0.0541055207621072	1.13307133260809
GSM1424094_Control	0	0.0585717407974163	0.0625460056854261	0.438389470947398	0	0	0.159278835314536	0	0	0	0.0657778547186232	0.0180713383871246	0	0	0.0555797026686621	0	0.034943282824858	0	0.049315395999485	0.0575263726564702	0	0	0	0.111309572792363	1.08154599177699
GSM1424095_Control	0.10445272445911	0	0	0.0332727096990339	0.024116461506173	0	0	0	0.0432135779869516	0	0.0406453078189513	0.0356943151736532	0.203018452980085	0	0.0329405187955458	0.17515797711751	0.0550062874771221	0	0.135550760004451	0	0	0.116930906981414	0	0.269671883330682	0.976997034287003
GSM1424096_Control	0	0.0386379232006454	0.150421009410483	0.0535273776569413	0.206665936013151	0	0.104309908569491	0.081478614869095	0.000141463154198154	0	0	0.174572966448597	0	0.0320662893611995	0	0	0.00334632676595623	0	0.154832184550242	0	0	0	0	0.0247552385211144	1.10658450607252
GSM1424097_Control	0	0.051197461170108	0.0220806687715398	0.249884958517044	0.109227552829418	0	0.157700313301506	0	0.0460832536797252	0	0	0	0	0.055062378221549	0	0	0.0590848324864849	0	0.249678581022626	0	0	0	0	-0.0177439317804128	1.10695641282532
GSM1424098_Control	0	0.161392184909541	0.013602712532773	0	0.0675418702620359	0	0	0	0.208973608108505	0	0.113127724827169	0	0.0766794267159536	0.0780126098299829	0.0264005956651389	0	0	0	0.127966715279787	0	0	0.126302551869114	0	0.0221978652510743	1.08176841837627
GSM1424099_Control	0.0559604381687552	0	0.173765184994021	0.111881541417607	0	0	0.0920249408033898	0	0.169732076808948	0	0.0290185139100084	0	0	0.114228517841868	0	0	0.089101665827661	0.0693477324195133	0.0949393878082289	0	0	0	0	-0.0553282838591035	1.09387388535489
GSM1424100_Control	0.0126203090586139	0.109328854222311	0	0.0127560447376483	0	0.168915765297123	0.107675838628524	0.143837513725459	0	0	0	0.00553716087133257	0	0	0.203006045098594	0.136503884647573	0	0	0.0998185837128204	0	0	0	0	0.326028334800409	0.957812955034672
GSM1424101_Control	0	0.0680671976317227	0.0946490045228107	0.244739906431793	0	0	0.231420951308636	0	0.0466323772389956	0	0	0.107412119647598	0	0.0635914600199432	0	0	0	0	0.130683456414937	0	0.0128035267835633	0	0	-0.00026741396895886	1.11008431094018
GSM1424102_Control	0	0.0483350672578865	0.01077299205298	0.252579607902107	0	0	0.167258103512524	0	0.0196382253287364	0	0	0.105937153790534	0	0.0628947127161288	0	0.0289387307596756	0.00321695663012375	0	0.191442715522368	0	0.108985734526936	0	0	0.083543040501308	1.06821068721433
GSM1424103_Control	0	0.0745388553298322	0.0342511539403658	0.124935170487301	0.135531407587912	0	0.215384806722721	0	0	0.0539831288041677	0	0.0995726945905624	0	0	0	0	0.026540204094521	0	0.184166354049665	0	0.0510962243929524	0	0	0.109631639522911	1.05996248117794
GSM1424104_Control	0	0.0839174455072949	0.0826573805754897	0	0.0452997534257743	0.0969430206671809	0.126482678801811	0.189421997214492	0	0	0.176435368268341	0	0	0.096052796840605	0.0312307661527174	0	0.00755497963592333	0	0.0640038129103697	0	0	0	0	0.0247355368364668	1.09228821527952
GSM1424105_Control	0.155620831676107	0	0	0.140550933698903	0	0.195640302069903	0.0586533214130915	0.0122946651595908	0	0	0.0969494132890765	0.0135002487007996	0	0	0.0402118115669465	0	0	0	0.149984616166108	0	0.136593856259474	0	0	0.0672057780431816	1.07553680683527
GSM1424106_Control	0.0831874694647108	0	0.0355109315451443	0.225695203496147	0.027024181701017	0	0.240501596719999	0	0	0	0	0.0884458363182003	0	0.156349500799903	0	0	0	0	0.143285279954878	0	0	0	0	0.0410203583126835	1.08521732645574
GSM1424107_Control	0	0.0242964786932516	0.011884367729987	0.398608490446346	0	0	0.054447366930567	0.0372016375193638	0.0297647990907408	0	0	0.102965687767907	0	0.116840966560851	0	0	0	0	0.125770329767255	0	0.0982198754937304	0	0	0.0898544772698348	1.08913836077123
GSM1424108_Control	0	0.0745163020897843	0.0615643710927523	0.317906730927968	0.122273468643924	0	0	0	0.0750884081283515	0	0	0.132750825316991	0	0.122254076371921	0	0	0	0	0.0936458174283065	0	0	0	0	-0.0333252955484822	1.15533651850937
GSM1424109_Control	0.166971087808246	0	0	0	0.133847687553147	0.0546403215302173	0.0776968426597334	0	0.0119485756290981	0	0.0540820584597079	0.126970640791278	0	0.0683034755039314	0	0.0547480995366715	0.0460097292323103	0	0.204781481295659	0	0	0	0	0.0699333385812108	1.06734320050799
GSM1424110_Control	0	0.0541520398613725	0.0095515594206156	0.2730027632974	0.0127345479450889	0	0.110451748368766	0	0.0653019819783738	0.220720563778151	0	0	0	0.0189087931993479	0.00537219526446016	0	0.0339095452084225	0	0	0.168710879719719	0.0271833819582833	0	0	0.217567568027817	1.03563415165402
GSM1424111_Control	0	0.14699377166603	0.0652149243814808	0.235167165307428	0.0726581358267217	0	0.11261499019066	0	0	0	0	0.10662346567901	0	0	0.00626380147470827	0	0.0532059400086894	0	0.131331056434366	0	0.0699267490309058	0	0	0.00889012882853675	1.09576220295477
GSM1424112_Control	0	0.10610472416805	0.0890928492805695	0.351137815027973	0.0623536304675162	0	0.179288650184164	0.0356845166219778	0	0	0	0.0370867524137519	0	0.00113770187828953	0	0	0.0199498123185043	0.0135299523065675	0.104633595332637	0	0	0	0	0.0851420187337669	1.08123080624495
GSM1424113_Control	0	0.120863462279443	0	0.0824900008853971	0.176883737809071	0	0	0.0703805084599832	0	0.00735357392405564	0	0.0347360520650217	0	0	0.0330094917808485	0.116037129662251	0.0589246960037941	0	0.22112278238503	0	0.0474703343211006	0.0307282304240048	0	0.0324766967706144	1.06696004982618
GSM1424114_Control	0	0.0820424348915088	0.0653446102708552	0.287062306058034	0	0	0	0.126460879768086	0	0	0	0.0681378693011287	0	0.0359529995136943	0.0457657856671252	0.138314019924619	0	0.0129598413724565	0.128437982896811	0	0.00952127033568183	0	0	0.0479582236196951	1.07513847306958
GSM1424115_Control	0	0.146973359784846	0	0.183680689708278	0.0594650938290839	0	0.0981774613829429	0.186348063572661	0	0	0	0.0765778126800683	0	0.0905757094488192	0.0151792675211588	0	0	0	0.117599307794604	0	0.0254232342775372	0	0	0.0455673375286813	1.09275216307155
GSM1424116_Control	0	0.083180751024507	0.14580720877579	0.0977122108274378	0	0.0409325052524836	0.0749657462021904	0	0.119542481873447	0	0	0.135874255936793	0	0.0192288488923457	0	0	0.0175976893436696	0	0.265158301871336	0	0	0	0	0.0944639081691789	1.06161030393832
GSM1424117_Control	0	0.127198657903134	0.125950640928556	0.169019785193641	0	0.089248032099435	0.0680687424345247	0	0	0	0	0.125308716711835	0	0	0	0.143305664196695	0.0794114542925863	0	0.0724883062395928	0	0	0	0	0.146814096066591	1.02784194855775
GSM1424118_Control	0	0.0132917036915693	0.0428387923911678	0.10357103686359	0	0.139228495521036	0.30205781918847	0	0.0161902251355474	0	0.13928307961708	0	0	0.0974532793242711	0.0110666080265633	0	0	0	0.135018960240705	0	0	0	0	0.022213572635664	1.09650721685988
GSM1424119_Control	0.11056625881176	0	0	0	0	0.138874319444731	0.153883145527272	0	0.113286464952708	0.253394549233497	0.0570024741033884	0	0	0.0347572589744823	0.00864652919681565	0	0.0688982042583247	0	0.0471766845425451	0	0	0.0135141109544756	0	0.0442936498146488	1.10497194740125
GSM1424120_Control	0	0.0963394100123185	0.0543142599002046	0.262145706690608	0	1.51360626950452e-05	0.0784375420890721	0.0404796462533256	0	0	0.072438846409485	0.0760957288551263	0	0	0	0	0.0700132738198404	0	0.197515630558967	0	0.0522048193483573	0	0	0.0708677398695467	1.07360609666773
GSM1424121_Control	0.0562406204959757	0	0.103171276929033	0	0.101117598105825	0	0.186086327548124	0.150478662017183	0	0.0875102191527734	0	0.0330998442816703	0	0.110502213627039	0	0	0	0	0.171793237842376	0	0	0	0	-0.0123127031185263	1.09350911231091
GSM1424122_Control	0	0.113604410690365	0.128751387994228	0.141312956421257	0.0386560691154902	0	0.266560011729131	0.0127842977390716	0	0.0147731678180738	0	0.0367289594118223	0	0.0608032383452283	0	0	0.0171631144101342	0	0.168862386325198	0	0	0	0	0.0155900779840673	1.07453590219155
GSM1424123_Control	0.0931915842323438	0	0	0.307780176242746	0	0	0.0973028369496345	0	0.128322644271289	0	0.0807749618969022	0	0	0.185582605389951	0	0	0	0	0.0794504025977265	0	0.0275947884194074	0	0	-0.0128104660619478	1.12494433769955
GSM1424124_Control	0	0.158915070604321	0.215938734212205	0.176290933311929	0	0.0756657828480681	0.330380629219133	0	0.0137120560266596	0	0	0	0	0.00219584403526902	0	0	0	0	0.0269009497424149	0	0	0	0	0.0210718613239638	1.09487898715463
GSM1424125_Control	0	0.0758809611059698	0.0663166817187709	0.158546036472363	0	0	0.145369888254415	0.0069082780460997	0.124794544179711	0	0	0.0618940945942274	0	0.0533312536829632	0	0	0.00968324123676186	0	0.280116184463914	0	0.0171588362448048	0	0	-0.004896523545708	1.09676456821156
GSM1424126_Control	0	0.203361722386857	0.0778709079059368	0.196262435368572	0	0	0.101798595726993	0.0049331550285505	0	0	0	0	0	0	0.0277702016130565	0.0546971723954267	0.0416847541494738	0.013929482904003	0.212955969228364	0	0.0647356032927659	0	0	-0.00401284591721852	1.07018035119309
GSM1424127_Control	0	0	0.187195165941345	0.21574852255345	0.145176374337553	0	0.0884810194426955	0.0614722015025759	0.0312797216337412	0.0898292344615012	0	0.0561603624976664	0	0	0.0347137992286952	0	0	0	0.0899435984007764	0	0	0	0	0.0918853074149049	1.08496179995674
GSM1424128_Control	0	0.0158458303611315	0.0534662512296975	0.349624773955474	0	0	0.135216603260122	0.0644195050737738	0	0	0	0.0660838198008232	0	0	0.00680206185623052	0	0	0	0.224087452263256	0	0.0844537021994913	0	0	0.0494345090897667	1.09779173133848
GSM1424129_Control	0	0.044983796090896	0.094651844443062	0	0.336255663735852	0	0	0	0.147290193050415	0.054193368184897	0.0649909675440265	0	0	0	0	0	0.0694357897281288	0	0.01805756905282	0.09817945447766	0	0.0719613536922425	0	0.0153065955525688	1.10967223328422
GSM1424130_Control	0	0.0938143412359607	0.109512567594962	0.29673680146394	0	0	0.213454755736369	0.0228453628843696	0	0	0	0.0460174319118382	0	0.0261958430443831	0	0	0.0347792430183379	0	0.15664365310984	0	0	0	0	-0.0319501484939787	1.11014378997547
GSM1424131_Control	0.107501093705506	0	0.0262521320497463	0.0981296903686792	0.0375721982715928	0	0.0609153257648244	0	0	0	0.0706955380315192	0.118384196091147	0	0	0	0	0.0893525200634328	0	0.266874364532207	0	0.124322941121345	0	0	-0.0179654074053852	1.10843457348513
GSM1424132_Control	0.0501593458378816	0	0.0156164133036128	0.173935256218727	0.102832242048123	0	0.109134499913766	0.0429787953614806	0	0	0	0.156280007973138	0	0.0390590227779373	0	0	0.0122310496432485	0	0.199886775739949	0	0.0978865911821361	0	0	0.00256186662277799	1.11688177584989
GSM1424133_Control	0	0.161013884656662	0.162013608365535	0	0	0.339866788040553	0.016116014425599	0	0.022032224422445	0	0.0863152360206935	0.00247009445785482	0	0.0894643436382106	0	0	0	0	0.0019714737042065	0	0.11873633226824	0	0	0.0313018041783388	1.08224811774631
GSM1424134_Control	0	0.154029462913319	0.0799238072777035	0.148619472982991	0	0.00199482137854341	0.0593321719463552	0	0.118943157135281	0	0.0484700140663761	0.126971343780663	0	0.0868000074369465	0.0167292400546588	0	0	0	0.113767988918861	0	0.0444185121083012	0	0	0.0985518593348881	1.06117178204934
GSM1424135_Control	0	0.199321073916422	0.0418238474346347	0.120456084781925	0.224849960378535	0	0.0195424272789056	0	0.094856042341095	0	0	0.0884832025551845	0	0.109586985296146	0.00533011452986038	0	0.0869967129524774	0	0	0.00875354853481473	0	0	0	0.0999283887560423	1.06973907794546
GSM1424136_Control	0.115346047102814	0	0.0102132213944839	0.22093786653565	0.0312963798087976	0	0	0.0779402480723833	0	0	0	0.145015457691411	0	0	0	0	0.0585188733509888	0	0.297938462903629	0	0.0427934431398424	0	0	-0.0570763373517965	1.14374254826484
GSM1424137_Control	0	0.0104232689334093	0.0954697275880477	0.259629764083591	0	0	0.165758045099576	0.0386790688121173	0	0	0	0.0949156708549961	0	0	0	0	0	0	0.142599883953893	0	0.19252457067437	0	0	-0.0166210288159849	1.11590226605478
GSM1424138_Control	0	0.061700846795359	0.0869928410245602	0	0.166171995525383	0.152929923390979	0.0753553964911628	0	0	0.00892098999909668	0.120570926929396	0	0	0.22192625624409	0.00374671187123439	0	0	0	0.0958019046812046	0	0.00588220704753504	0	0	0.0793040937869419	1.06101440852331
GSM1424139_Control	0	0.103960437828435	0.132336722545549	0.451733619777797	0	0	0.111167674125408	0	0	0.0300686655226698	0	0	0	0.0582854131531818	0	0	0	0	0.0976356142946361	0	0.0148118527523238	0	0	0.0584298764142604	1.09154925134871
GSM1424140_Control	0	0.074837851404504	0.125233796910878	0.215081131420872	0	0	0.0683640917870014	0.30705328523358	0	0.0127918848002432	0	0.0288803294201123	0	0.019283519132647	0	0	0.0243020098078199	0.0248544716246564	0.0993176284576863	0	0	0	0	-0.0274006626513401	1.1373277742276
GSM1424141_Control	0.0629090054930783	0	0	0.232523242642401	0	0.0763555859370944	0.112247006162917	0	0.047859077953907	0	0	0.00236631016754934	0	0.216136408291534	0.0354827574444339	0	0	0	0.180764938650894	0	0.0333556672561919	0	0	0.0533088024142005	1.07271251112773
GSM1424142_Control	0.0848165540749346	0	0	0.173790021781579	0	0.0526836168054879	0.141240370425964	0.0707967067809227	0	0	0.0358261798047806	0.0443414457618474	0	0.128141938605944	0.0294308963473725	0	0.0289887217064391	0	0.180413968334563	0	0.0295295795701651	0	0	0.0240329952388507	1.08053543335456
GSM1424143_Control	0	0	0.112922159773853	0.113374950313629	0	0.0781764756284194	0.144277781120884	0	0	0	0.0786543835605331	0	0	0.0860333407877291	0.0317315075492215	0	0.0970890425152373	0	0.181107908064742	0	0.0766324506857511	0	0	-0.0871773436998627	1.09781661707327
GSM1424144_Control	0	0.18684908576199	0.100991442586121	0.311930654799075	0.0220126123260011	0	0.0875890328312675	0.0634003214226901	0.0400725151484609	0	0.0025624642027214	0.104076114342912	0	0.0304066322222464	0	0	0.00834935641832403	0	0.0321449795204863	0	0.00961478841770333	0	0	0.139875088788333	1.06478393970474
GSM1424145_Control	0.0924030518837353	0	0	0	0.00872836805261693	0	0.0454925807225207	0	0.250329987991836	0	0	0.120592324442518	0	0.116175608111463	0.0395632710968809	0	0.0170691874929962	0	0.309645620205433	0	0	0	0	0.00379710082970202	1.10587542226659
GSM1424146_Control	0	0.104552019425179	0.0734755621590014	0.162408144732402	0.0635465412672253	0	0.118453858447934	0.115674804260686	0	0.0755722030451573	0	0.0488509732831123	0	0.0895760725281576	0	0	0.00443819363393319	0	0.143451627217212	0	0	0	0	-0.000151944707795946	1.10042304038303
GSM1424147_Control	0	0.0802134899907145	0.100349300683098	0.363337142501028	0	0	0.110660421040791	0	0.183278545004449	0	0	0.0739452470422972	0	0	0.0313647608864121	0	0.00549066674342994	0	0	0.0354397255624429	0.0159207005453383	0	0	0.0921034061065344	1.10526011882573
GSM1424148_Control	0	0.0294575318890928	0.0117558651384703	0.245935075095208	0	0	0.110585984001351	0.101237441326332	0	0.193623479509765	0	0.049905182026916	0	0.0334451716927341	0.000414696777322215	0	0.0536352603219543	0	0.15067528512975	0	0.0193290270911045	0	0	0.203714895459221	1.03425389917217
GSM1424149_Control	0	0.145131909389866	0.0803266648145421	0.0128176393652787	0	0.0260160013028924	0.20537896604514	0.0658659982938841	0	0.166708728357818	0	0.105391880466832	0	0.0166013711986288	0.0299204938003416	0	0	0	0.128772574655904	0	0.017067772308873	0	0	0.0396851819866618	1.09076882515274
GSM1424150_Control	0	0	0.148308405027467	0.137087146407437	0	0	0.184336788426341	0.00980887074069608	0.0721506823154097	0.150849975246878	0	0.196586815776157	0	0	0	0	0	0	0.100871316059614	0	0	0	0	0.061155761540519	1.13545628234894
GSM1424151_Control	0	0.0325513826461907	0.11368078724835	0.167267867413009	0	0.0330794932565238	0.115203698883582	0.168294242787607	0	0.082087609726596	0	0.0427099179094966	0	0.0317454738128846	0.038845024519985	0	0.0783042001914557	0	0.0962303016043203	0	0	0	0	0.0462673967315846	1.08106413748945
GSM1424152_Control	0	0	0.0251265874217403	0.0246663443774924	0	0.0828188710814445	0	0.0840383646389734	0	0	0	0.0715746868437933	0.0739314898639097	0	0.0708632591673439	0	0.00306009698097715	0.0514115838138082	0	0.439791726467341	0.0242547217063652	0.0484622676368114	0	0.539629523228974	0.847472837657558
GSM1424153_Control	0	0	0.112362167835692	0.290278161010492	0	0	0.219063119798793	0	0.0565575873594251	0	0.0371937256754315	0.0428404490628274	0	0.00584234320741799	0	0	0	0.01621124548073	0.143851267340494	0	0.0757999332286966	0	0	0.0213496800392571	1.09925315060362
GSM1424154_Control	0	0.132155865202188	0	0.0662941084078989	0.335597363719044	0	0	0	0	0.0616942408679007	0	0.0109260566349797	0	0.200823790562159	0	0.00679223437046813	0.0146818617715239	0	0.100507261644457	0	0.0705272168193807	0	0	-0.00450802128304923	1.10811355496376
GSM1424155_Control	0	0.117146479789417	0.04790055954085	0.176859332545905	0.0599558254915683	0	0.196227200635202	0	0	0.124823615488097	0	0.0802061763816654	0	0	0	0	0.00971216119076714	0	0.153571168201969	0	0.033597480734558	0	0	0.2045006556329	1.02073277155502
GSM1424156_Control	0	0	0.0688280051125903	0.430221253661503	0	0	0.0839482747922978	0.0854916364330818	0	0	0	0.112758863090645	0	0.00391429402927035	0.037157359897171	0	0.0608860798636318	0	0.116794233119809	0	0	0	0	0.135407209077552	1.07926746840245
GSM1424157_Control	0.131291636395701	0	0	0.167748832224534	0.110375830785822	0	0.00502198763980644	0.00873710028591763	0.0347874899180392	0	0	0.140461312793267	0	0.0754932403443882	0	0	0	0.0172726003893169	0.288303747319325	0	0.0205062219038844	0	0	-0.000147169076954845	1.11415422750651
GSM1424158_Control	0	0.0455962436447257	0.00750249167903282	0.258720468991823	0	0	0.124677875369072	0.0202688686326277	0.0338915943927809	0	0	0.16116877595256	0	0	0	0	0.00941132568793354	0	0.269143477436104	0	0.0696188782133412	0	0	-0.0125876001254834	1.14075696078751
GSM1424159_Control	0	0.116362008200009	0.0548212876409676	0.317265866822134	0.111287683174299	0	0.180318636300052	0	0	0	0	0.00530335403159877	0	0.0729117572418989	0	0	0	0	0.141729406589041	0	0	0	0	0.00484105006776106	1.10559815235951
GSM1424160_Control	0	0.13282617674725	0.231803065399613	0.0242214895428319	0	0.0653069989926944	0	0	0.0591647280930237	0	0.0983902469040638	0.10254806997082	0	0.152466699246351	0	0	0.00874636277248345	0	0.124526162330869	0	0	0	0	-0.00639889418754316	1.0954679661882
GSM1424161_Control	0.0749436831282705	0	0	0.185413734521089	0.0132185888483321	0	0.212910844237977	0	0	0.0547935163127745	0.207706562681799	0.0149750273883784	0	0.103721556458052	0.0152952574117471	0	0.00517927397295387	0	0.111841955038625	0	0	0	0	0.399044721263106	0.925568144685478
GSM1424162_Control	0	0.0194982728693945	0	0.170336234134389	0.10763054286744	0	0.0926930710442451	0.00308081893128312	0.0787257645245581	0	0.0711542953345618	0.115209208246289	0	0.080487066077851	0.0291160945582936	0	0.00234319571517658	0	0.229725435696518	0	0	0	0	0.0392630769888484	1.10945610632073
GSM1424163_Control	0	0.00283695278102289	0.183272443593251	0	0.215296863783871	0	0.150848084799247	0	0.109563121883232	0	0	0.0519531129634753	0	0.0693482174940577	0	0	0	0.00276117297500578	0.214120029726838	0	0	0	0	0.0415546419708969	1.07474622798984
GSM1424164_Control	0.0759135926111887	0	0	0	0	0.0903754801961355	0.0262760463212357	0.126677752111549	0	0	0.0186437496287847	0.195711179797674	0	0	0	0	0	0	0.321671628860877	0	0.144730570472556	0	0	-0.00630505220486844	1.13320874152619
GSM1424165_Control	0	0.207793743180908	0.135612555594435	0	0.185536014936269	0	0.0495552130272908	0	0.0155963690443096	0.0257066893063794	0	0.0325205169729839	0	0.015017562605309	0	0	0.0226308627223624	0	0.187170010159455	0	0.122860462450299	0	0	0.0457252852538347	1.0613603208122
GSM1424166_Control	0.00310537208967004	0.0414364735220251	0.0364173380964403	0.124786610674598	0	0	0.185703163823714	0	0	0.163835427455554	0	0.0856943442986273	0	0.109295992177903	0	0	0.0803383553606902	0	0.169386922500778	0	0	0	0	0.150748173119558	1.03737398576069
GSM1424167_Control	0	0.140609293924346	0.0400544197662441	0.0680853887398436	0	0.0151731901522192	0.0856539819287461	0	0	0.0489609837534453	0.0547652112324349	0	0	0	0.0215031369395071	0.267072754057955	0.0178450425628334	0.0460228638380187	0.0653978527780463	0	0	0.12885588032636	0	0.212581413591917	0.993406001706915
GSM1424168_Control	0.0463098175787465	0	0.0396438598737793	0.331404904728995	0	0	0.074565395958789	0.0419290957465128	0.0498005670179396	0	0	0.106452859998305	0	0.139994892045988	0	0	0	0	0.0887666886477159	0	0.0811319184032288	0	0	-0.0509766688755704	1.14394088271048
GSM1424169_Control	0	0.172207109702286	0.0364134273861111	0	0	0.271076089630719	0.0456932496126278	0	0	0	0	0.0105589704725186	0	0	0	0.157915999320024	0.11961552756222	0.0027136973529536	0.118336018300723	0	0.0654699106598166	0	0	0.0690484383086022	1.04448673831127
GSM1424170_Control	0.0205461287827105	0.012187562432565	0	0	0	0.167376325451562	0	0	0.00626743953295655	0.0611256652088767	0.0281687216263861	0.0251454264096138	0.182573476329567	0	0.0316596422533344	0.0476112138884956	0.0307713811712111	0	0.103144626860748	0	0.00780893133081859	0.275613458721155	0	0.446319842508285	0.899191006725232
GSM1424171_Control	0	0.0375017948589146	0.142700787685615	0.0538421168917987	0.133868700210104	0.0257701566715263	0.0261051862504209	0	0.0721018377289249	0	0.0722721438901789	0.101767027905135	0	0.017931118316475	0	0	0	0	0.211877523121987	0	0.10426160646892	0	0	0.0435686781260908	1.07971742909719
GSM1424172_Control	0.186727130689556	0	0	0	0.150447959424562	0.00641022107244397	0.122405420884866	0	0.0425636727959948	0	0.287179432419483	0	0	0	0.00319611419553075	0	0	0	0.169662641281628	0	0.0309028353035346	0.000504571932400542	0	0.146545598760849	1.05452921984612
GSM1424173_Control	0.0778768811968712	0	0	0	0.206583190758455	0	0	0	0.0216705496162222	0	0.0666049517888796	0	0.111122844155815	0.0301340832562491	0.0263182238439386	0.128971584732471	0.0479735614996596	0.020095612931884	0.142682104822465	0	0	0.119966411397089	0	0.164695188201142	1.01653589023524
GSM1424174_Control	0	0	0.156555208345645	0.096432185126013	0	0.0398859590492936	0.00250426517490621	0.102255042927135	0.0764931165847587	0.132075688125271	0	0.120424709437383	0	0	0	0	0.00408246567973436	0	0.223632026454089	0	0.0456593330957705	0	0	0.0475452244890027	1.09914129622039
GSM1424175_Control	0	0	0.065500335057538	0	0	0.150437119905677	0	0.124378867301454	0.0685612832909438	0.0397263292046292	0	0.123379584270066	0	0	0.0340762135895871	0	0	0.0173390465100777	0	0.293523821774757	0.0830773990952693	0	0	0.168441318051516	1.06856298718026
GSM1424176_Control	0	0.0236264464458401	0.194422617934576	0.355823695628334	0	0	0.0480806752045813	0.0842008414042662	0	0	0	0.079968935598332	0	0.122773014704786	0	0	0	0	0.0638134161062476	0	0.0272903569730366	0	0	-0.00252495429170703	1.11564607073029
GSM1424177_Control	0	0	0.167204692381279	0	0.111914371708162	0.100119876051223	0.141377737755997	0	0.132713399694676	0.100470842478119	0	0.0741415942142283	0	0	0.0710185765149464	0	0.0314070053320253	0	0.0696319038693446	0	0	0	0	0.0571876759367177	1.08628894096687
GSM1424178_Control	0	0	0.109509649181606	0	0	0.364705467639769	0	0	0	0	0	0.162794029920507	0	0.12732864158377	0.0220104856948267	0	0	0.0311220269558616	0.148850308995667	0	0.033679390027993	0	0	0.0693419443631356	1.07526442325818
GSM1424179_Control	0	0.181536116552586	0.10973503288276	0.224879693551867	0.00232725834651932	0	0.0990924452478519	0	0.0350346443278935	0.174567706762351	0	0.0734843980279121	0	0	0.0119708108427821	0	0.0852993077876828	0	0.00207258566979395	0	0	0	0	0.0623179735650394	1.09844652522827
GSM1424180_Control	0	0.0109970426517679	0.21030231350887	0.0165402558754997	0.0319448263179293	0.177329398877304	0.104222055633972	0	0	0	0	0.207163903945962	0	0	0.0315641810327216	0	0.175967270498153	0	0	0.033968751657821	0	0	0	0.0638847075344148	1.08716953148839
GSM1424181_Control	0	0	0.00979008019133326	0.188699455977744	0	0	0.126989990290299	0.0387843999728395	0	0.139814724076451	0	0.0590738588564023	0	0.00977004686504498	0.0750547987524616	0	0.0982071808792486	0	0.119797464088061	0	0.134018000050115	0	0	-0.000522808789443644	1.10670658178036
GSM1424182_Control	0	0	0.0899971280843372	0.240424185762076	0	0	0.171989701065363	0.0298375767489978	0	0	0.0977437732755677	0.0338284139101379	0	0	0	0	0.0716884769948365	0	0.221057001971911	0	0.0434337421867725	0	0	0.0330987912841214	1.08650084141473
GSM1424183_Control	0	0.121176716337259	0.123104921214017	0.253263823624784	0	0	0.140038592944014	0	0.0300353382388093	0.0762461721015626	0	0	0	0.079800528412788	0	0	0	0	0.1621556649099	0	0.0141782422168664	0	0	0.0134339982272628	1.08249046879493
GSM1424184_Control	0	0.0603062899526459	0.179562813320228	0.310673845745533	0	0	0.0580350109673217	0	0.185486635122413	0	0	0	0	0.106389181325028	0	0	0	0.0149831266004139	0.0845630969664177	0	0	0	0	-0.0418962219062537	1.12622537185695
GSM1424185_Control	0	0.0165424446881091	0	0.0750587977711341	0	0	0.235098325281619	0	0	0	0.318075855395046	0	0	0	0.119644265420977	0	0.0999337968504943	0	0.110275516391151	0	0.0253709982014698	0	0	0.0328531457510064	1.12182888593132
GSM1424186_Control	0	0.159257839223709	0.134285826479446	0.131615531004671	0.17143444904683	0	0.214979285678047	0	0.0783622101975467	0	0.0665943952359289	0	0	0.0241001925297237	0	0	0	0	0.0107079644689084	0	0.00866230613518936	0	0	0.0174629899960791	1.10637375813349
GSM1424187_Control	0	0.113527683035613	0.0957807345866776	0.128339621703039	0	0	0.14961359331819	0	0.177954740333121	0	0	0.0720147327110062	0	0.0803815756110388	0	0	0	0	0.182387318701314	0	0	0	0	-0.00913425875991152	1.09803613126599
GSM1424188_Control	0	0.0643978048944206	0.0928740560247085	0.346902203981439	0	0	0.128585709043796	0.214916869542243	0	0	0	0.0582457330708532	0	0.0378178818383369	0.0204048029533417	0	0	0	0.0358549386508613	0	0	0	0	0.0605606753050532	1.11875130640321
GSM1424189_Control	0	0.102352438824509	0.173366424685911	0.254874946233395	0.0533173537053662	0	0	0	0.0474268976312066	0	0	0.111412530183204	0	0.11608054673395	0.0122727508212243	0	0.0253582512282269	0	0.103537859953007	0	0	0	0	0.011778321563184	1.09441536375963
GSM1424190_Control	0	0.0223071475492221	0.0532040945363382	0.350344070297457	0.116215985104638	0	0.0874050395189538	0	0.0358436454750016	0	0	0.0348930421537826	0	0.136011165726021	0	0	0.0263751772691138	0	0.137400632369472	0	0	0	0	0.00371251920205463	1.11686875318035
GSM1424191_Control	0	0.0926177937023162	0	0.118367574437879	0	0	0.0815651774751365	0.10878060552239	0	0.0922294966895706	0.0402733437733274	0	0	0	0.0904858147521989	0	0.0779763849349032	0	0	0.00819397784022329	0.289509830872055	0	0	-0.0188244307180771	1.11187976280321
GSM1424192_Control	0	0.102805285603125	0.083755024388559	0.207529075749041	0	0	0.107747317583169	0	0.0345963746582971	0	0	0.0888483416525181	0	0.0870663691946518	0	0	0	0.0251379011058716	0.229944066153006	0	0.0325702439117603	0	0	-0.0723185076405018	1.11520897515138
GSM1424193_Control	0	0.0621979452763647	0.197090591879353	0.230034949136405	0.0828187141367602	0	0.179834771846499	0	0.0313194238984942	0.012113467728512	0	0.177037099313336	0	0.00383213644041443	0	0	0	0	0.0237209003438614	0	0	0	0	0.0527430752790179	1.12282252435983
GSM1424194_Control	0	0.00150123215634258	0.0853816370356155	0.189882332239444	0.0916343837712037	0	0.19648633308729	0	0	0.225380038595842	0	0	0	0.084701363898513	0	0	0	0	0.12503267921575	0	0	0	0	0.115888110806095	1.06559207885668
GSM1424195_Control	0	0.133945009827617	0.0108922841202809	0.0565291798581206	0	0.0146875746407855	0.0776647054735658	0	0	0	0	0	0	0	0.06447541238282	0.20284376158251	0.0685653173065415	0.00359032226317709	0.237170545209784	0	0.00415009603479657	0.125485791300001	0	0.196247577493418	1.00061243774973
GSM1424196_Control	0.186069815050724	0	0	0	0.114858407309087	0.0475275497362754	0	0	0.0491234012698167	0	0	0.0690576550111912	0	0	0	0.0981457415034788	0.129014200287099	0	0.185307423386977	0	0.0118626243171557	0.109033182128195	0	0.0590053362640957	1.05941769574963
GSM1424197_Control	0	0.0275416597039292	0.0825667539265563	0.180770095864374	0.154722902907037	0	0.204725579201444	0	0.00540633510479647	0.0621552081833763	0	0.0371060372746247	0	0.102604752127291	0	0	0.00107486195180061	0	0.14132581375477	0	0	0	0	0.0218498505458968	1.09327404354221
GSM1424198_Control	0.101265609119838	0	0	0	0.0232643984169003	0.0884363069462572	0	0	0	0	0.0637247936278562	0.0147030689341991	0.344931620166239	0.0516220631028777	0.0152707622878023	0.0390094604326416	0	0	0.10614721783588	0	0	0.151624699129509	0	0.45925795494655	0.888919307736143
GSM1424199_Control	0	0.157185897083228	0.0536590952653772	0.262122717674513	0.0778750647399474	0	0.119303340294305	0.0382547401953725	0	0	0	0.0867218583577313	0	0.0397549858703096	0.00554284302422339	0	0.0745728561159421	0	0.0850066013790515	0	0	0	0	-0.0742404862897974	1.13780862743682
GSM1424200_Control	0.0610577551424135	0	0.0197040166632986	0.0594877646784667	0.0978431112112929	0	0.157699813593748	0	0	0	0	0.100581263518786	0	0	0.0101224824012841	0	0.072513566065392	0	0.363772917958811	0	0.0572173087665083	0	0	-0.0818915504801848	1.13423251271085
GSM1424201_Control	0	0.144465053370873	0.0942928232270364	0.0659363986221498	0.0267749998815889	0	0.178004374288036	0.0496353263626275	0	0.155107688678825	0	0.0884213655337864	0	0.0402552267212898	0	0	0	0	0.060544930816307	0	0.0965618124974811	0	0	0.0980283686619236	1.06041552394054
GSM1424202_Control	0	0.0755882621151997	0.0138813754009905	0.248721872157619	0	0.103306172277383	0.0779777479751302	0	0.0189536419857096	0	0.0513381685021294	0.142558746201803	0	0.0674467123512477	0	0	0	0	0.200227301032788	0	0	0	0	0.000318604244284895	1.13753968257659
GSM1424203_Control	0	0.153672565572794	0.0264355006189106	0.0943655175900311	0	0.109598295683873	0	0.0923241817148207	0	0	0	0.144572494230335	0	0	0.00120727871995757	0	0.0745768786754572	0	0.254693168209929	0	0.048554118983892	0	0	-0.0157404920117277	1.10775843497633
GSM1424204_Control	0.110783036610173	0	0	0.328519813987839	0	0	0	0	0	0	0	0.197008042385835	0	0	0	0	0.0833416195601832	0	0.221577887172062	0	0.0587696002839082	0	0	-0.0537035449299359	1.16353732927204
GSM1424205_Control	0.0434205457326462	0.00605169577093008	0	0.309539162514257	0	0	0.0834259998030864	0.0262003742858604	0	0.0680313559442978	0	0.10052501945669	0	0	0.0201136522554849	0.0242845496395155	0.00993302812438848	0	0	0.233996801135314	0.0744778153375298	0	0	0.153813065285709	1.08067406897791
GSM1424206_Control	0	0	0.113329020479318	0.255160648878362	0.0179079845719685	0	0.185657996259051	0.104955825102139	0	0	0	0.0686903117570067	0	0.0393836626416951	0	0.0252401448530179	0	0	0.189674405457441	0	0	0	0	-0.0117569195386323	1.11307133662705
GSM1424207_Control	0	0	0.0628388410948411	0.43211421285672	0	0	0.158618212232023	0	0	0	0	0.0574819225577779	0	0.0400034792884098	0	0	0.100893259966513	0	0.112610787558758	0	0.0354392844449568	0	0	-0.00499376019067154	1.12012166370582
GSM1424208_Control	0	0	0.224349339180526	0.216248901047016	0.125467870744487	0	0.185936966848402	0	0.0678716338202094	0	0.00990427218974317	0	0	0.118712063694729	0	0	0	0	0.0515089524748871	0	0	0	0	-0.0106551475622152	1.10602115986222
GSM1424209_Control	0.0796785090583178	0	0	0.105683759704085	0	0.014348024442065	0.165886661468342	0	0.0488463694413853	0	0.125150125828625	0	0	0.15293360285442	0.00823724024405069	0	0.106048566593051	0	0.190092063759104	0	0.0030950766065552	0	0	-0.0250953013742876	1.0908777691221
GSM1424210_Control	0	0.109697576437383	0	0.0205490539564724	0	0.237437526466754	0.0576494869375086	0.0230402800122777	0.0190673679565439	0	0.143235794125541	0	0.0700859275013445	0	0.00215820117678696	0.0805092016565426	0.0526301420106532	0	0.0531862575530755	0.0418650814112763	0.08888810279784	0	0	0.144106515355552	1.02703134122645
GSM1424211_Control	0.141519782361823	0	0	0.0725542516506767	0.0946520803640366	0	0.0699513877581802	0	0	0.0759840149354822	0	0.0811444308768623	0	0.168270501495537	0.0392061392398486	0	0.0463848104457008	0	0.134457050078069	0	0.00477087259269923	0.0711046782010847	0	0.0667771271762854	1.0616067117051
GSM1424212_Control	0	0.250947710604581	0.0523633874778148	0.210000780678699	0	0	0.054234095884204	0.107594027703882	0	0	0	0.189955677008297	0	0	0.00424661894125201	0	0.0560866572714379	0	0.0715299410577394	0	0.00304110337209184	0	0	0.117552570474126	1.07631958212854
GSM1424213_Control	0.157796702842821	0.0172173908317435	0	0.0690883594575213	0.134353469911927	0.126088806037035	0	0	0	0	0.210259915187154	0	0	0.176006845925243	0	0	0.0926026251037429	0	0	0	0	0.016585884702812	0	0.0777515422522372	1.08125189469844
GSM1424214_Control	0.127675509734583	0	0	0.113344172318389	0.0457818147239484	0	0.121547249980842	0.0559343223544765	0	0.0232141189282874	0	0.150964854953619	0	0.0915370516048126	0.00244401501649441	0	0.0344542104650753	0	0.231544574728077	0	0.00155810519139591	0	0	0.133620492916846	1.04838004663691
GSM1424215_Control	0	0.120234579001946	0	0	0.220306513560381	0.0501886814734604	0	0	0	0.10681733884832	0.0233387905393537	0	0.0700969808022776	0.0295457329374039	0	0.0266366168728285	0.0354355825883273	0	0	0.102069717500658	0	0.215329465875043	0	0.200514321126133	1.02335489511508
GSM1424216_Control	0.0548239201450193	0	0	0	0.153904973691469	0.0570150538680652	0	0	0	0.0758759317748955	0.11169158158532	0	0.108379101165465	0.148623462637872	0.0159234192192942	0	0	0	0.03855502688064	0	0	0.235207529031959	0	0.295561176867176	0.982432164723732
GSM1424217_Control	0.0421118887211592	0.0426680776186341	0	0.122954781846351	0	0.0776173947556509	0.0759416209912849	0.0312477792546239	0	0.153659720572719	0.0151101134852415	0.0323125301234825	0	0.177250577323937	0.00126496682767569	0.0211065629792916	0.0504235277408072	0	0.0380178124948658	0	0.118312645264275	0	0	0.165230435889785	1.02894921816182
GSM1424218_Control	0.226302504054069	0	0	0.0697410723855302	0.0198557640678636	0.0341716080813676	0.0900210423202365	0	0.076715213676918	0	0	0.117352356295457	0	0.173950732084263	0.0428364612293919	0	0.0109927120908939	0	0.138060533714009	0	0	0	0	0.0683430677917566	1.07035687970916
GSM1424219_Control	0	0.200148257302699	0	0	0.217856672322383	0.074802325901511	0.0360498295778186	0.00689471466448121	0	0.107506108359985	0.000503617255446546	0	0	0.207372398008131	0.148866076607545	0	0	0	0	0	0	0	0	0.0196817862502214	1.10754878901
GSM1424220_Control	0.172199656927039	0	0	0	0.186620060741807	0	0.0252658895964742	0.0809342167086696	0	0	0.0579854279878173	0.0290100420478054	0	0.210664903729726	0.0210913098929477	0.0335983691559484	0	0.0494561897234417	0.133173933488324	0	0	0	0	-0.00332390775255918	1.09132733375942
GSM1424221_Control	0	0.161810517882604	0.00182263250999272	0.209330358504648	0	0	0.0731721190932779	0.0491578796117825	0.034830911750827	0	0	0.117004269888615	0	0.120550669401195	0.011455036481934	0	0	0	0.174886040252582	0	0.0459795646225408	0	0	0.0846375168905041	1.06417478557204
GSM1424222_Control	0	0.148348826321592	0	0.0695822275474835	0.255161785869482	0	0.0633548222029969	0	0.000808308171534636	0	0.0143912710513221	0.0138038089974521	0	0.0369790369152937	0	0.0260749240197884	0.0726412682948177	0	0	0.0657305681006671	0	0.23312315250757	0	0.127300227760257	1.05632344173079
GSM1424223_Control	0	0.185337165065953	0	0.160325088414852	0.0654416495556773	0	0.0743136615834814	0.139637569346053	0.0192498558344857	0	0	0.0422471517951247	0.0130208111708232	0.0125837001650455	0	0.169463449715845	0.0239804385088723	0	0.0682411694175346	0	0.0261582894262519	0	0	0.013345867476779	1.08731700699283
GSM1424224_Control	0	0	0.182587336031853	0.174593367924055	0.0853646338902323	0	0.0536016855758098	0.0945690144523743	0.0207269845603853	0	0	0.0626430685957366	0	0.161842754665594	0	0	0.00246504467647742	0	0.161606109627482	0	0	0	0	0.0173823169366741	1.08607901169713
GSM1424225_Control	0	0.0885303395426214	0.0576962407900522	0.196522787031552	0	0.0535953047210344	0.118147940544143	0	0	0	0	0.163525359321458	0	0.00164919815573395	0.00154826429769353	0	0	0	0.301649511786855	0	0.0171350538088572	0	0	0.0668447906917458	1.09334053664669
GSM1424226_Control	0	0.0826231519569224	0.0615255688659004	0.169481265623364	0.0344437225639106	0	0.064173867888948	0.0565876381602454	0.0861662584190232	0	0	0.135762821580877	0	0.0986019597457988	0.027165809075621	0	0	0	0.183467936119389	0	0	0	0	-0.00763527871520804	1.11016717946396
GSM1424227_Control	0	0.186277817893419	0	0.217836646766411	0.0594038217856849	0	0.0067021363988221	0	0.107769641790747	0	0	0.062451599220536	0	0.0676659308032605	0	0.128506536373096	0	0.0135934829822761	0.149792385985748	0	0	0	0	0.0670877611541054	1.06728262787985
GSM1424228_Control	0	0.161032045239914	0.11346105747693	0.0428888470313632	0	0	0.231718495877507	0.0262166335249659	0.104333248173045	0.124156442328298	0	0	0	0.0835970766657198	0.0422579357488574	0	0	0	0.0703382179333999	0	0	0	0	-0.00176153130283878	1.08381894536435
GSM1424229_Control	0	0.109203589912411	0.0114154494155106	0.23701422318008	0	0.115387572723582	0.072516662545614	0	0	0	0	0.138732624823635	0	0.0522073309640237	0	0	0	0.031624131083583	0.152512772960098	0	0.0793856423914629	0	0	-0.0494833797003731	1.1372742995142
GSM1424230_Control	0	0.0156612483591964	0.0151815267450836	0.455236120926332	0	0	0.22269440511916	0	0	0	0	0.00276482818543709	0	0.00680401088975822	0.051351127909631	0.0389509209959651	0.152758915607842	0	0	0.0121293586116264	0.0264675366499688	0	0	0.145199100400132	1.05463711822881
GSM1424231_Control	0	0.0471888837328318	0	0.185011421910942	0	0	0	0.152610216762244	0	0	0	0.111444353693675	0	0	0	0	0	0	0	0.46501712075103	0.0387280031492774	0	0	0.316890976232925	1.02580928091586
GSM1424232_Control	0.0231047989267747	0.019378590308457	0	0.197484238059371	0	0.0285263668722545	0.15940482877074	0.0142163032818109	0	0.0692009792337498	0	0.126895927453026	0	0.08688903220264	0	0	0.0154315712445986	0	0.205547333878088	0	0.0539200297684897	0	0	0.144609774658518	1.05156603819089
GSM1424233_Control	0	0.0987879159695294	0	0	0.298899321568177	0	0.174852547227326	0.00646549877596961	0	0.159183159758065	0	0.0170623721378246	0	0.143691528350298	0	0	0	0	0.10105765621281	0	0	0	0	0.0795306373149518	1.07307267046012
GSM1424234_Control	0	0.153568959580533	0	0.209880666185058	0.012492662907354	0	0.164460654785518	0	0	0.0293131402356499	0	0.123174245174376	0	0.12325018356142	0.000817325086779282	0.015849401277115	0.0826611998096466	0	0.0556453743660685	0	0.028886187030482	0	0	0.175278590545161	1.02679323526425
GSM1424235_Control	0	0.209304611177864	0.0414015642607884	0.249933590215989	0	0	0.108206620520409	0	0.0568604249874165	0	0	0	0	0.0446496028736241	0	0.108123295964964	0.0549754541463099	0	0.122498988518554	0	0.00404584733408156	0	0	0.10262178319557	1.03861500303513
GSM1424236_Control	0	0.0609172224952922	0.0998314947992878	0.264142182366588	0	0	0.0961134982297475	0.0655918981162663	0.0797123166780233	0.050459239970595	0	0.0462131061054208	0	0.128944930927698	0	0	0.0747682506798697	0	0.0333058596312106	0	0	0	0	0.110046762768041	1.05931505062282
GSM1424237_Control	0	0.213727564610909	0	0.294369805867415	0	0	0.0731801645027395	0	0.0338054833489525	0.0186417644562091	0	0.0392252008004066	0	0.140856652481078	0	0	0	0	0.167330869586048	0	0.0188624943462423	0	0	0.126210046343619	1.04445603237589
GSM1424238_Control	0	0.321883625745343	0	0.192184200673795	0.0163559292162793	0	0.0842949492653435	0.0335355025658887	0.00813453888276996	0	0.0438879665748491	0.0562199985463172	0	0.0781030451738218	0	0.0850588294755857	0.0157545590634583	0	0.0518079730313881	0	0.0127788817851606	0	0	0.0859640150629569	1.06080579134795
GSM1424239_Control	0	0.028337372364943	0.061190523388374	0.263495856683963	0.129996521022844	0	0.273605415727131	0.128947206559029	0	0.0635109649898229	0	0.0305949942602507	0	0	0	0.0169383684286115	0.00338277657503025	0	0	0	0	0	0	0.0485316603879692	1.14013256918072
GSM1424240_Control	0	0.288500724139831	0.0181640895833472	0.231760901302438	0	0	0.0542056551040683	0.0691386072217058	0.0080713871456921	0	0	0.0838107643291997	0	0	0	0	0.0618631012363144	0	0.184484769937403	0	0	0	0	0.0562034539226852	1.07952515216645
GSM1424241_Control	0	0	0.0996334543251271	0.11744005344371	0	0.0250502760232841	0.413333901894353	0.0168199937603965	0	0.0182913945691474	0	0	0	0.159573184617155	0	0	0.00761553901763761	0	0.142242202349189	0	0	0	0	0.00970587502429194	1.08246168392721
GSM1424242_Control	0	0.193450138106352	0.0995974253339241	0.00246568740846062	0	0.123273280128433	0.145867363168634	0.12432793057536	0	0.0995095855318234	0	0	0	0.0692246616822597	0.0393240580886271	0	0	0	0.100211004135736	0	0.00274886584039106	0	0	0.105240927328017	1.04212186101319
GSM1424243_Control	0	0.298144599808505	0.0305639346459757	0.235926039624263	0.0988855619253519	0	0.096940463758186	0.0320377582613158	0	0	0	0.00894794249999948	0	0.132540987026557	0	0	0.0152913890818318	0	0	0.0362782579576774	0.0144430654103367	0	0	0.0614940331129959	1.07967109819864
GSM1424244_Control	0	0.178244296757084	0.0287898694655106	0.368515916106351	0.013246490361695	0	0.0814852800189858	0	0.0675302029432542	0	0.0138453144680207	0	0	0.0890461756549748	0	0	0	0	0.0793380898715411	0.0197870280835425	0	0.0601713362690403	0	-0.0411152291110157	1.12850930722395
GSM1424245_Control	0	0.0155313948314724	0.0899728888661144	0.161886124980131	0	0.150617245235985	0.0839646185348307	0	0	0.138251096646861	0	0.0676928157595725	0	0	0.0642034541997348	0.0465529147150432	0.077953012516037	0	0	0.0863387715747027	0.0170356621395156	0	0	0.184933213316535	1.03102251912341
GSM1424246_Control	0	0.0227293449687365	0.131785979461192	0.211577932927788	0.0613862263054526	0	0.131947414143668	0.00697074618299316	0	0	0	0.0884347988120872	0	0.060400504959151	0.013343056707221	0.0462487525161375	0.0498748550732207	0	0.175300387942353	0	0	0	0	-0.0171220794580402	1.0915010462822
GSM1423780_Treat	0.0292166251853816	0	0.0308119178635159	0	0.121484298962706	0	0.0577985786916857	0	0.0701969310474087	0	0.0290524364144008	0.0675763765543586	0.0911322932307154	0.061210677662143	0.0910023692724793	0.110762348589119	0.0201339895937534	0	0.201284588545063	0	0.0183365683872697	0	0	0.0889980791939286	1.04249597428769
GSM1423781_Treat	0.0374807768605519	0	0.0204175731515129	0.0631603917424235	0.0198556221737304	0	0	0	0.235032502828991	0	0.0948398268086218	0	0.261381429235063	0	0	0	0.0277066958831571	0	0.168792888325812	0.0331569360322831	0.0381753569578539	0	0	0.0284997895875825	1.0839629802445
GSM1423782_Treat	0	0.138345971590369	0.0854813030690813	0.219383065370425	0	0.0692810122982908	0.116048334967325	0.0484134965522873	0	0	0	0.123836454798016	0	0.00375554518648805	0.0315135790796541	0	0.0745683634980563	0	0.0302097686460353	0.0591631049439727	0	0	0	0.124733323987429	1.05792910716761
GSM1423783_Treat	0.207867762542121	0	0	0	0.115273853422579	0.074291619398859	0	0.00314594084773202	0	0	0.0847611548919277	0.00296463868671614	0.0384420010165278	0	0.0125291828546521	0.210453210186311	0	0	0.175167793033593	0	0	0.0751028431189806	0	0.0387002800526318	1.06652561455998
GSM1423784_Treat	0	0.0959689514471463	0	0.0272582011025404	0	0.00300632481022955	0.068421419558918	0.169811197580423	0	0	0	0.173735045272974	0	0	0	0.0504094505024204	0.114920798681849	0	0.19369333156788	0	0.102775279475619	0	0	-0.0444213231072603	1.115305669313
GSM1423785_Treat	0.102275480553866	0	0	0.0456497507006985	0	0.282508643505129	0	0	0	0.0937887752056668	0	0.0140050192780247	0	0.0675470902342746	0.00446732244281613	0.0956260297138387	0	0	0.294131888365686	0	0	0	0	0.176440735561175	1.02266911112818
GSM1423786_Treat	0.041878189503733	0	0	0	0	0.068915229341546	0.0977910562415485	0.0121736882869454	0.00748577038232862	0.336216939776019	0	0	0.00230567518024454	0	0	0.207549194009394	0.00967067419191601	0.0286141260745292	0.12456469796856	0	0	0.0628347590432362	0	0.3311541698036	0.95250826854567
GSM1423787_Treat	0.0134054846102274	0.0244917185612677	0	0.00508516226973176	0	0.187783183691909	0.0653101426544425	0	0	0.111253986644718	0	0	0	0.059568393666739	0.0179217670660976	0.360346373813307	0.000646235054749019	0.0175797274543178	0.108938797918159	0	0	0.0276690265943354	0	0.33619365493641	0.946111306255682
GSM1423788_Treat	0.112391059068234	0	0	0	0.105949015387299	0.00576142803137833	0	0.0704594276012505	0	0.132773425392919	0	0	0	0.188818974894087	0.0372118199181125	0	0	0	0.236185037561986	0	0	0.110449812144734	0	0.0551480762699983	1.06968014488268
GSM1423789_Treat	0.0495461369241371	0	0	0	0.0926646267818878	0.0408778698121877	0.0398839507320181	0	0	0.0821141790548744	0.0842517275822599	0	0.329474459315527	0.0197720510915745	0	0.0887549380010417	0.0231326687069501	0.00846536396708349	0.0707173765930619	0	0	0.0703446514373967	0	0.321692660877504	0.957816756658073
GSM1423790_Treat	0	0.092784751270319	0.0504680614519859	0	0	0.268098287042379	0.109710936449497	0	0	0.109259250436655	0	0.0709015070402423	0	0.108669340761907	0.0375780907126904	0	0	0.0372704801406027	0.0872015213365583	0	0.0280577733571625	0	0	0.224526386788496	0.998439509952437
GSM1423791_Treat	0.295488236476648	0	0	0	0.196099301301592	0.121103252639464	0	0	0	0.0412877102952062	0.0248795773489325	0	0	0.227542310178823	0	0	0	0.0186442484552805	0.0749553633040531	0	0	0	0	-0.00167139187528502	1.11762580634595
GSM1423792_Treat	0.0712933859141993	0	0	0	0	0.271100734258212	0.017356782799202	0.0128505601211222	0	0	0.0982030086002497	0	0	0.0723137655549201	0	0	0	0.103999538337754	0.304109238256691	0	0	0.0487729861576506	0	-0.0595066130357096	1.11487785163241
GSM1423793_Treat	0.0778074801473172	0	0	0.134504236341602	0	0.122991736567399	0.086301322711095	0	0	0.0419673784610077	0	0.0498596219892174	0.0277409010616181	0.0410499527988708	0	0.0920824711933003	0.090587076653858	0	0.182528799689445	0	0.0525790223852689	0	0	0.015107951838414	1.07260304599317
GSM1423794_Treat	0	0.065281665660488	0.0238056110849405	0	0.0225117195490206	0.310986113658037	0.0374344175824387	0	0	0.146000452031576	0.0450733826031935	0	0	0.0301561614179629	0.0236538933137255	0.136213119321384	0.0625418574029108	0.0704514483636156	0.0210568490851115	0	0.0048333089255948	0	0	0.159320227517928	1.03008334205061
GSM1423795_Treat	0.00640579010017321	0	0	0	0.012470010705942	0.116229285607149	0.0309652012866321	0	0	0.117134205924183	0	0.0166123336019355	0.0228920315652818	0	0.0560378239148588	0.288122546613323	0.0507374362329659	0	0.123994237751297	0	0	0.158399096696258	0	0.296581239228347	0.966435444583289
GSM1423796_Treat	0	0.169018184493388	0.00433496602326661	0	0.121892984587618	0.131469382805415	0	0.00806304772061739	0	0.0513241838581087	0.0386933176853957	0	0.0416342853592671	0.0562832987605714	0.0324710514868238	0.09099773196816	0.128326943513076	0.0253863762192747	0.100104245519017	0	0	0	0	0.145363615437788	1.01764850510858
GSM1423797_Treat	0	0.168305013276098	0.0474852890756389	0.0317302087578723	0	0.0266665861729872	0.0405304371512269	0.0780307672271464	0	0.231041572475475	0	0.00268449027819787	0	0	0.0718383609738452	0.201010169396819	0.00816722033503719	0	0.0677985021360567	0	0.0247113827435992	0	0	0.453014838408042	0.891043908045764
GSM1423798_Treat	0.0784877646692359	0	0	0	0.0677284839699222	0.0758674585561921	0.129066678303458	0.0182713916747348	0	0.0456326825905023	0.0201065975222888	0	0.0278853780574645	0.116612403340666	0	0.0546143831558277	0.0497268831800543	0.0582767644888664	0.257723130490787	0	0	0	0	0.0346154567764936	1.05971673308782
GSM1423799_Treat	0.104470745001385	0.0252706286619511	0	0	0.13598239066883	0.0620121490422359	0.0217834541911335	0	0	0	0.193916501918249	0	0.128610500161102	0.0685590647167568	0.0337166674339688	0.0312349052781266	0	0	0.141570807922159	0	0.0131028648143969	0.0397693201897053	0	0.129040196053569	1.03221513338099
GSM1423800_Treat	0.23158634521295	0	0	0	0	0.290541462523754	0	0	0.0014951181706329	0.00964361245757026	0.17865099374983	0	0.17811047641466	0	0.0760170544306781	0	0.0281880158026607	0	0.00576692123726477	0	0	0	0	0.0990472933308431	1.068458558899
GSM1423801_Treat	0.0617056352321143	0.100892046561547	0	0	0.0272550655552816	0.0428390259393343	0.0528221730246068	0	0	0.0133635419784785	0.131549530275376	0	0.0717734579613001	0.0592367768610088	0.0145924129647815	0.119967572325803	0.0144177633790691	0	0.143740424154078	0	0.0385924218779364	0.107252151909285	0	0.272442098659355	0.969646948266683
GSM1423802_Treat	0.0333837734308696	0.0144235733742344	0	0	0	0.00126487116868528	0.0219100583289265	0	0.00453912334784099	0.0408623462668396	0.0838534133595118	0	0.179843070090475	0.140719326460447	0	0	0	0.0723641244665157	0.1413779511307	0	0	0.265458368574955	0	0.382620074470831	0.937345310335791
GSM1423803_Treat	0	0.142741923868075	0.028733269788539	0	0.0484387071663274	0.0801362651177904	0.1565669876653	0	0.00315599842881318	0.106871906491989	0.00650440797502592	0	0	0.0833466146484249	0	0	0.0852414488964022	0.155759182632385	0.102503287320927	0	0	0	0	0.0590275221249857	1.04917002405199
GSM1423804_Treat	0	0.0107428987116404	0.0111457528574022	0	0	0.0424634395961381	0	0.0495553047969511	0	0.0370051592300168	0	0.0644037554253233	0.223734717203319	0.014800808859349	0.0951778338597522	0.17184985229409	0.0269456327044014	0.00136500925130378	0.137418426915999	0	0	0.113391408294314	0	0.349995107881373	0.943082350997085
GSM1423805_Treat	0	0.068340335622917	0	0.00976168315523115	0	0.0809206014610027	0.0312849649593781	0.00344398343268198	0	0	0.0888932643278598	0	0.170536196804131	0	0	0.190431604382833	0.0240435759566657	0.0184249036416278	0.0543480000444971	0	0.0119851014762723	0.247585784734902	0	0.334349624714591	0.958999074960238
GSM1423806_Treat	0.13582890218086	0	0	0	0.0250992751200396	0.205209400134299	0.0238740320194281	0	0	0.00173167587646093	0.0801270678066311	0	0.127352477423471	0.110925158096589	0.0441641362960106	0.0959875468528213	0	0	0.0732982297219552	0	0.0172028092825278	0.0591992891889069	0	0.144496746892653	1.02355262168546
GSM1423807_Treat	0.0815330424941309	0	0	0	0.0231412463056835	0.0837308164760677	0.137936048030054	0	0	0.162315160881347	0	0	0.0210987267925464	0.0511356483295242	0	0.156868108993812	0	0.0475887835395903	0.160444851142958	0	0	0.0742075670142869	0	0.151422512369989	1.01729905836497
GSM1423808_Treat	0.0284384487604273	7.25246911835327e-05	0	0	0.0499224545849916	0.0192738698732562	0.0686665032940213	0	0	0.160955477020145	0	0.0249742492643935	0.115993681076971	0.01687991487615	0.0216683951955875	0.144327703591628	0.143843324308011	0	0.113082361571586	0	0.0210602846242386	0.0708408072674096	0	0.192582940951943	1.00487224757252
GSM1423809_Treat	0.118916455760176	0	0	0	0.327503053281261	0	0.0581173291182282	0.111258126366811	0	0.111268409799839	0	0	0	0.124539176814344	0	0	0.110898763821507	0	0	0	0.0374986850378331	0	0	-0.0620252708984238	1.146440498967
GSM1423810_Treat	0.0985026329057038	0	0	0	0.0261023000574728	0.0602116076117073	0.0990044628358753	0.0555528531409764	0	0.0805498962362973	0.0112937205181321	0	0	0.0552103109625223	0	0.11811132625961	0.0173517294621427	0.0823121366056133	0.156950945312003	0	0	0.138846078091944	0	0.200158621983298	0.998198679287728
GSM1423811_Treat	0.0479494517959169	0	0	0	0.133234920392375	0.0253891932638245	0.0131900764305917	0	0.0707975986729747	0.127328311891924	0	0	0.0005821039708811	0.0221863410438879	0	0.155847305484316	0.126433862242772	0	0.162852757955286	0	0.11420807685525	0	0	0.105154968782809	1.03668039099365
GSM1423812_Treat	0	0.055771663299145	0.0273982663901467	0	0.142331436897925	0.204506055972148	0	0	0	0	0.218847507436722	0	0	0.0690300414446758	0	0.105810713915824	0	0.129969728928453	0.0463345857149603	0	0	0	0	0.0708228578357273	1.07462486243438
GSM1423813_Treat	0.287409154959042	0	0	0	0.14681041031411	0	0.0184602665365526	0.0294571153301557	0	0	0.220072328999542	0	0	0.0251053941226181	0.0615043628709779	0.0602105389513008	0.0610812970682985	0	0.0898891308474019	0	0	0	0	0.0838363881790541	1.06673111822279
GSM1423814_Treat	0	0.0212097579606931	0.0059485853792073	0	0.297393898441188	0	0.0630921396586664	0.0273788041186272	0	0.0411446381130345	0	0.0838361013726938	0	0	0	0	0.143794538180638	0	0.316201536775252	0	0	0	0	0.00554416797240351	1.10331047853844
GSM1423815_Treat	0	0.159025365914422	0.0341758692805213	0	0	0.257909412115519	0.00766574355948123	0	0.013415155227404	0	0	0	0	0.0655160855205139	0	0.159029180731878	0	0.00860347313833635	0.294659714511924	0	0	0	0	0.0517746660329706	1.06300077188172
GSM1423816_Treat	0.229075437129942	0	0	0	0.0933621157333017	0	0	0.261807813067029	0	0	0.0638873590156352	0.0245168006329517	0	0.00831928367407982	0	0	0.0129529266092002	0	0.22452730152736	0	0.0815509626104996	0	0	-0.013144049987282	1.11901325921829
GSM1423817_Treat	0.0243651771900342	0	0	0.0588746628970801	0	0.107412232331363	0.0884608564130065	0.00572487668897748	0	0.145852762087283	0	0	0.0287069668201838	0	0.0304324117058686	0.259451194278787	0.0543547032119658	0.00988035194790417	0	0.0470996138057607	0.00410588783837221	0.135278302783413	0	0.36970021467399	0.931915148088785
GSM1423818_Treat	0	0.0610563344458678	0	0.00865212815103624	0	0.0664840959681715	0.0282375877689426	0.0397140412945692	0	0.0823672122117341	0	0	0	0	0	0.214696607997301	0.0972220327219836	0.0175941626282885	0.167609352168014	0	0	0.216366444644091	0	0.23018083656	0.996724215778289
GSM1423819_Treat	0.18742749507368	0	0	0.0269565135393676	0	0.089810722317404	0.21948057155024	0	0	0.06909546097608	0.103262998262811	0	0.0797241069564959	0.0501306027701564	0	0.0199356680798205	0	0.0788919645628372	0.0752838959111076	0	0	0	0	0.179925832068299	1.01245052952367
GSM1423820_Treat	0.000128534520389924	0.036428044579923	0	0	0	0.282421057150601	0.0137439169801133	0	0	0.156467935168431	0	0.0391429464346572	0.0276549760736091	0	0.0401898993639688	0.17058374956308	0.170854687515576	0.0041598618185127	0	0.0276422404220934	0	0.0305821504090453	0	0.242464663467656	0.992434272345896
GSM1423821_Treat	0.124382355170595	0	0	0	0	0.29193973923593	0	0	0.0360671211816986	0.00300091792886684	0.0029022514003937	0.0307612495993125	0.0820169403742095	0	0.00358762237579666	0.182252763432804	0.0220483066474432	0.0364191643636559	0	0.158200977985624	0.0264205903036706	0	0	0.193047830775518	1.01094079223784
GSM1423822_Treat	0	0.0628003332902924	0.023517080051381	0.0966016914916791	0	0	0.0418108293552795	0.137898624633969	0	0.0471730827446912	0	0.279355345780351	0	0.0657243667783136	0	0	0.116450481201104	0.0258948842790731	0	0	0.102773280393866	0	0	0.0639449375148799	1.12204845098214
GSM1423823_Treat	0.104784842912555	0	0	0	0.130082657272974	0.214185623369219	0	0	0.0222957752042748	0.156962738258293	0.00266527926050719	0	0.0574014375213473	0.0814630416598804	0.0341011837082293	0.0735943098870332	0.0227941666920822	0	0.0996689442536045	0	0	0	0	0.108861961186233	1.05196985235636
GSM1423824_Treat	0.0576860961691652	0	0	0	0.0271395111324941	0.231322070209254	0	0	0	0.161159747257048	0.0298630178805886	0	0.256385977393699	0	0.00669843944927446	0	0	0	0.121975144577947	0	0	0.107769995930528	0	0.217805822351042	1.0144769623683
GSM1423825_Treat	0	0.189767221325982	0.0132284173189384	0.00944851117259025	0.0278756256595953	0.190146505975957	0.0393439259362919	0.0157694212044808	0	0	0.06846317745145	0	0	0	0	0.138307516889687	0.0747031699103651	0.0180590637617791	0.0370781485973382	0	0	0.177809294795545	0	0.200576565015443	1.00439999293901
GSM1423826_Treat	0	0.0457821644136659	0	0	0.00314571673703917	0.131610930741017	0.0295643029935843	0	0	0.0220548686684002	0.0439603643458005	0	0.248143463119723	0	0.073929179190329	0.205446993435841	0.00186708686108379	0.000424300466231774	0.0971735628478082	0	0	0.0968970661794759	0	0.312073542446497	0.95956217932006
GSM1423827_Treat	0	0	0.00209320131204103	0	0.0872850826538462	0.114075238701837	0.0565808119841419	0	0	0	0.091728893018318	0	0.287677640311981	0.0636170984644752	0.057291417737029	0.0095154019191832	0	0.024768598582799	0.0945867830848251	0	0.0118598473077022	0.0989199849218216	0	0.272325328927279	0.9791676784105
GSM1423828_Treat	0	0.117118428830034	0	0	0	0.0651096575530946	0.0273943209423818	0	0	0.0432964267038711	0.0595951191475932	0	0.244274473927289	0	0	0.115493687763104	0.0310093181959107	0.0208925846057251	0.0656464998909863	0	0.000234231492862805	0.209935250947148	0	0.413592681393984	0.91427005083351
GSM1423829_Treat	0	0.0759055925716683	0	0	0	0.0638966772351774	0.034296627264414	0	0.0697959971940528	0.0553352091173853	0.0530744833040599	0	0.179632274980301	0.0399543981266765	0.0729898258831537	0.0203303870557173	0.0139204970946705	0	0.123373842430237	0	0	0.197494187742487	0	0.305024303840696	0.966335637049317
GSM1423830_Treat	0.179107917328453	0	0	0.476887974305476	0	0	0.152087590948904	0.0417750559731923	0	0	0	0	0	0.0640865833229927	0	0	0.00805695688184038	0	0.0779979212391412	0	0	0	0	0.0918117114340485	1.09707189031292
GSM1423831_Treat	0	0.134666814405863	0	0	0.122063250182608	0.085876623199284	0	0	0.0361951714437941	0	0.300257327801572	0	0	0.159540520027357	0.0357316031761155	0	0	0	0.0777293434332213	0	0.0254974202116188	0.0224419261185667	0	0.0615347363783169	1.08591121347346
GSM1423832_Treat	0.160508531307013	0	0	0	0.209365263352514	0.196542974426604	0	0	0	0.0703516341135965	0.0243147838787546	0	0	0.177149217494856	0	0	0.0410184576412897	0.0333033925490549	0.0874457452363176	0	0	0	0	0.0342441894174795	1.09304405571268
GSM1423833_Treat	0.0939480882517874	0	0	0.0434925867608972	0	0.197985197386672	0.0822565762168719	0.133746987232795	0	0.0120268909081638	0.0815347689028832	0.0252379002635514	0	0.0762865832103445	0.0563751490881143	0	0	0.0390935455886062	0.158015726189313	0	0	0	0	0.180224740214926	1.02292345451989
GSM1423834_Treat	0.0833070924678314	0.0146661029421465	0	0.00694221209343047	0.0225872834537235	0.181997141174941	0.0631602738950435	0	0	0	0.00593156110663596	0.101933850808237	0	0.0514751289790186	0	0.286485010800849	0.012343509313285	0	0.169170832964858	0	0	0	0	0.0960142610310935	1.0483237413637
GSM1423835_Treat	0	0.079730049266684	0.0204924019344234	0	0	0.0751129146189051	0.0756697779403878	0	0	0.0884221723743232	0	0	0.071633026403641	0	0	0.224351607793294	0.0462214928181495	0.061280009456879	0.138316390469285	0	0	0.118770156924028	0	0.270739573275773	0.969780849751347
GSM1423836_Treat	0.114807931142202	0.0156746791266047	0	0	0	9.65579787875053e-05	0.13872042867429	0.148177743035398	0	0	0.00721403564849025	0.0170057150356208	0	0.0943718966277756	0.01348865250143	0.0531250996041467	0.0557111752669648	0	0.291296447624915	0	0.0503096377333747	0	0	0.0260653221047602	1.06805303987792
GSM1423837_Treat	0.106315087353326	0	0	0	0	0.23644158594331	0.103383308527907	0	0.000363838081201945	0	0.172538271954959	0	0.048245980536327	0	0	0.0972840577189408	0.0382199728732416	0.0280581057708145	0	0.0394724019408649	0.0191220488654021	0.110555340433705	0	0.132675005011089	1.03818875117897
GSM1423838_Treat	0.149617658517284	0	0	0.0798038459227967	0	0.252664866219767	0.268099388172818	0	0	0	0	0	0	0	0	0.16436639480069	0	0.0542633946963401	0.0311844516703049	0	0	0	0	-0.100723913124409	1.13555749246847
GSM1423839_Treat	0	0.0364868759993601	0.00598476544465839	0	0.0206698479026745	0.150360454793705	0	0.0760339090738082	0	0.0684960895443811	0	0.0854077342599776	0	0	0	0.189181009920267	0.00707378736263777	0.0325031616150149	0	0.327802364083515	0	0	0	0.187875167222392	1.05140505569134
GSM1423840_Treat	0.0612118368566499	0	0	0.0715481268884185	0	0	0.0146790684456383	0.0524640225140881	0	0	0.0232804447735664	0.020889484532312	0.125291058756123	0.0884545103727159	0.116768884826548	0	0.0144475494528441	0	0.181221453761838	0	0.0220553207494032	0.207688238069854	0	0.386328334758029	0.927073870422726
GSM1423841_Treat	0.128477441454323	0	0	0.0170209466188552	0.124044655504907	0	0.0925657396456663	0.0496940941290137	0	0.0729924178578874	0	0	0	0.0227283868880828	0	0	0.0996617940095733	0.0554662917382615	0.328053218877192	0	0.00929501327623736	0	0	-0.000834890491584055	1.08463548673379
GSM1423842_Treat	0.139510350272731	0	0	0	0.280739705968005	0.0435732863258251	0	0.0269669295572733	0	0.0437699580648731	0.130742750990057	0	0.0415744310126919	0.0164240265187577	0.00891463757066661	0	0	0.0202573471438057	0.211683499505906	0	0	0.0358430770694066	0	0.0304082998493159	1.09227564090843
GSM1423843_Treat	0.172068674137779	0	0	0	0.201862524676269	0	0	0	0	0.0522525308213749	0	0.0214249313934794	0.0684799666367282	0.139559497630198	0.024450487695846	0	0	0	0.260350505907124	0	0	0.0595508811012029	0	0.121507674595694	1.03909777938122
GSM1423844_Treat	0.176330195238347	0	0	0	0.00206652468777139	0.230408065545486	0.0592591134194571	0	0	0.0431948152360135	0.0876363621530703	0	0	0	0.0248579437142304	0.0334941933611281	0	0	0.147106495636087	0	0.00799845247207399	0.187647838536336	0	0.127410693828382	1.04555055884475
GSM1423845_Treat	0	0.0752592578278559	0	0	0.0205704396139105	0.16504658153164	0.0416940404944736	0	0	0.0158415835099231	0.121545865987641	0	0	0	0	0.23359817291565	0.0177923940238551	0.0643150240694843	0.169291697223161	0	0.00818922490158037	0.0668557179008253	0	0.155743528858276	1.01527897058901
GSM1423846_Treat	0.158643111621986	0	0	0	0	0.154933240909777	0	0	0.0171066480642413	0.0847394581612298	0	0	0	0	0	0.166621398530067	0.0460846447594133	0	0	0.315834034227517	0.0226472251360982	0.0333902385896695	0	0.289963608991202	0.981449395215964
GSM1423847_Treat	0.00393908574813657	0.0607154354835867	0	0	0	0.081819640505951	0	0	0.0269508076362776	0	0.0140732772342257	0.000754474413186623	0.0422058937537303	0	0.023459435488551	0.408992652607177	0.0711359011857508	0	0.185410674770599	0	0.0225955298614857	0.057947191311342	0	0.380690602754974	0.926523887357129
GSM1423848_Treat	0.0854866213129368	0	0	0	0.123341693106136	0	0	0.0269228229881848	0	0	0.0800516063886733	0.00543200790367817	0.195735698457774	0.00561556687575533	0.0119348692349214	0	0	0	0.152175202303915	0	0	0.313303911428025	0	0.300831246841095	0.990655637670265
GSM1423849_Treat	0	0.124751617880102	0	0	0.0928130487609251	0	0	0	0	0	0	0.038653793343911	0.149065658728205	0	0	0.26469118848035	0.0682174271474911	0.00261498296073102	0.106337781590071	0	0	0.152854501108214	0	0.242060517960098	0.99432255344928
GSM1423850_Treat	0.0192201316292144	0	0	0	0	0.176281205947402	0.0276601574192329	0	0	0.0466323262065702	0.0243262219752251	0	0	0.00405759236231675	0.053462706254823	0.172634855791872	0.0112336719312414	0.0483901268537088	0.268233222607957	0	0	0.147867781020436	0	0.157158684913909	1.02351803236407
GSM1423851_Treat	0.0217850450089118	0.0358117340067291	0	0	0	0.199934319974028	0.0627346477927398	0	0	0.223454029583564	0	0	0.00419567359636498	0.0190258164652044	0	0.111495554978269	0.0500545564967327	0.00918680867488611	0.141836437192583	0	0	0.120485376229988	0	0.268934864674873	0.977937224099623
GSM1423852_Treat	0.0217642295211322	0	0.0335770009114282	0	0.164769456950365	0	0	0.0238234372741676	0.0716367519789461	0	0	0.120360302355549	0.00126230960377416	0.166144812154582	0	0	0	0	0.218009983746267	0	0	0.178651715503789	0	0.108686096601579	1.06027001216506
GSM1423853_Treat	0.111228482612799	0	0	0	0.0601794929175593	0.110850907141598	0.00544287566674177	0	0	0.0330952680813845	0.186159592523634	0	0.0524636427565741	0	0.013571278346223	0.104987483655845	0.0654112150732176	0.0433309174425877	0.0287592166331552	0	0.0321214551350751	0.152398172013606	0	0.220153296673895	1.00123408113497
GSM1423854_Treat	0.0553257872020249	0	0	0	0.0860226461542172	0.307405072214351	0.0338520955134127	0	0	0.123309620163482	0.0808713541261604	0	0	0.0699366376910773	0.00972010728912645	0.0274786756912578	0.0239644403621232	0.0336127641673798	0.10418541903593	0	0	0.0443153803894571	0	0.151250482334782	1.04349042313858
GSM1423855_Treat	0.0910527364905068	0	0	0	0	0.296590807543451	0	0.00233228948001094	0	0.148752580611455	0	0	0	0	0	0.121665026955196	0.144247816559348	0	0	0.195358742360033	0	0	0	0.0473553773956551	1.08411818081295
GSM1423856_Treat	0	0.0914984925744245	0	0.0135023524621158	0	0.142453248090641	0.0407625429279011	0	0.0108278355290511	0.167543706028596	0	0	0.0201422475881231	0	0	0.216222362130524	0.0214744550072793	0	0.17948525671918	0	0.0341718856928551	0.0619156152493098	0	0.233083583383584	0.987145609691346
GSM1423857_Treat	0.0425310069034937	0.0369404429286194	0	0.00279049671368258	0.00868723197548737	0.0656704651997544	0.0726868865752974	0	0	0.244909481997888	0	0	0.0356975761951727	0.110835975238442	0	0.0616170865618613	0.0242752844849208	0	0.293358065225381	0	0	0	0	0.123838955829271	1.04060773786909
GSM1423858_Treat	0.0665154560562357	0.00279895526707115	0	0	0.090620932147767	0.135559189288173	0.060473992804945	0	0	0	0.208500878344999	0	0.0763951607343492	0.107070543884727	0.0504672840513194	0	0	0.0576383476287329	0.10835379802964	0	0	0.0356054617620397	0	0.10529888366106	1.04730307860146
GSM1423859_Treat	0.100617465229508	0	0	0	0.0347773179129725	0.27678305865511	0.0245769495323536	0	0	0.198401069822627	0.0505254682586452	0	0.0313760444460448	0.0930376321306694	0.0395554140886058	0.0243697810960984	0.0393276456603985	0.0371652925458381	0.0494868606211285	0	0	0	0	0.212769754386774	1.01239069287064
GSM1423860_Treat	0.147865884666225	0	0	0	0	0.130763733689726	0	0.00594232750171609	0	0	0.129403673854267	0	0.0361634621714415	0.0081135858031656	0.013343247509913	0.242311436319191	0.0401074528578267	0	0.214917382020386	0	0.0310678136061421	0	0	0.12983577722227	1.02668589867343
GSM1423861_Treat	0	0.156853710921874	0	0.000342018635483875	0.0343322658708638	0	0.106739602372555	0	0	0.0236524097323837	0.0593793231415694	0	0.0217816054051973	0.0336336562192448	0.123267155791189	0.062445349880685	0	0.00739578800366143	0.149543124382751	0	0.0237195886939524	0.19691440094859	0	0.281988661088565	0.972351614965312
GSM1423862_Treat	0	0.158772502800131	0.0395446868725947	0.173601782765336	0.0151672890661624	0	0.0827184591723057	0	0	0	0	0.00328862094655252	0	0.0441465550973376	0	0.0650327422493853	0.169799655799961	0.00365706150607245	0.19682595738922	0	0.0474446863349407	0	0	0.00219839817858839	1.0644449837488
GSM1423863_Treat	0	0.0367219082470255	0.0224791588739531	0	0.0441718496252047	0	0.0759645148504772	0	0	0.148121803291234	0	0	0.160079573304994	0.0455365823112191	0.08181119046288	0.0347772949453287	0.00408271715096234	0	0.186017746205912	0	0.0106097598073516	0.149625900923458	0	0.350665511846023	0.940789514968337
GSM1423864_Treat	0	0.0175231336205234	0	0.0147296818428392	0	0.12564009056387	0.0219717291245492	0	0.0468075902260949	0.0215979377352541	0	0.0454096817689014	0	0	0.0286813208733876	0.312830559516888	0.0619989156059126	0	0	0.118137454536533	0	0.184671904585247	0	0.250007894500161	0.996439951017452
GSM1423865_Treat	0.157658572050591	0	0	0	0	0.257133803731768	0.101424088973913	0	0	0	0.00454067369463086	0.0148201883658637	0	0	0.0244734126707679	0.132370344352202	0.0761735784639301	0	0.164570431688283	0	0.0488115467200475	0.0180233592880019	0	0.027578149371436	1.06193063843992
GSM1423866_Treat	0.112078067126479	0	0	0	0.164259629648607	0.0231295505704913	0	0	0	0	0.0907278416345818	0	0.0415777348991285	0	0.0198199416422569	0.223271236662081	0	0	0.117196982582174	0	0	0.207939015234201	0	0.281967511417961	0.974579984087345
GSM1423867_Treat	0	0.0802931735474195	0.0337787780452265	0.118739475762697	0	0	0.00501885146227801	0	0.150613626892401	0	0.0189688970534534	0.0470537086681874	0	0.0514173729394121	0	0.0979911155963573	0.144778615083119	0	0.217949427102746	0	0.0333969578467029	0	0	0.00982934242095425	1.0718720865898
GSM1423868_Treat	0.12995611431359	0	0	0	0.0328247614729035	0.132228437316247	0.0732324285635848	0.0264452582871104	0	0.145763970073249	0.0182645944543791	0	0.0365298439539555	0.126438540644669	0	0	0	0.023583313570299	0.219070898250775	0	0.0122616705199961	0.0234001685792414	0	0.0732331235777065	1.05492377369085
GSM1423869_Treat	0.0562737829121333	0	0	0.0332084792888429	0	0.119674369731649	0.124759545020187	0	0.0384065480606968	0	0.146216690962117	0	0.0369061889004981	0.00177759378136328	0	0.118992194631879	0.019136114691105	0.100149037708717	0	0.0664782992104861	0.0595236261627573	0.0784975289375684	0	0.147089338304367	1.02575868018171
GSM1423870_Treat	0.0254491256698742	0	0	0	0.201439303401487	0.100512400658056	0.0651365826113364	0	0	0.00743763550167727	0.154475093611663	0	0	0	0.0224020896467943	0	0.100062647578787	0.00652364815357159	0.224722667817341	0	0.0105811954051024	0.0812576099443104	0	0.0211375357570542	1.08464396148706
GSM1423871_Treat	0	0.0750376507212575	0.00520914560957713	0	0.213778322237166	0.189009017322365	0	0	0	0	0.155461092655009	0.0423169505754575	0.071089726771224	0.123248759238715	0.0428793926128758	0	0	0	0.00223779024049351	0	0.0318780372059413	0.0478541148099185	0	0.0958523760691466	1.07341683006786
GSM1423872_Treat	0.148536988336529	0	0	0	0.0714834007077882	0.1631581690513	0	0.026634713396499	0	0.142909219133701	0.10012466200263	0	0.0685582472382874	0.0123933589464949	0.0619994924791968	0	0.00433604048781658	0.0333371453676404	0.078567881096189	0	0	0.0879606817559275	0	0.178675704975904	1.02708059768422
GSM1423873_Treat	0.151104946021392	0	0	0	0	0	0.0343626875895794	0	0.0394003658852846	0.310736755093262	0	0	0.068012122262065	0	0	0.175761860684568	0.088455683022874	0	0.062451606968346	0	0	0.0697139724726289	0	0.271175449303257	0.97919193004218
GSM1423874_Treat	0.0805172489061092	0	0	0	0.124769104257872	0.136177814953516	0	0	0.0533078347306181	0	2.71550161795826e-05	0.113767000865557	0.10274148460256	0.143361255204733	0	0	0.0374790928220247	0.0415444860731343	0.166307522567696	0	0	0	0	0.0452102663042399	1.07020260757074
GSM1423875_Treat	0	0.116825711920007	0.0101791784514215	0	0	0	0	0.0261225671874406	0.0680810419250989	0.0998451167394776	0	0.102116722169509	0.0323400198037998	0	0	0.0381049652267438	0	0.0338235491646874	0	0.38315766237986	0.0176024849027974	0.0718009801291574	0	0.24724935066523	1.0351762459645
GSM1423876_Treat	0	0.219675807749661	0.0743268887407244	0.0909073089262604	0.0194413164022636	0	0.00405436830937313	0	0.0852411083247835	0	0	0.0603807997854839	0	0.0746859026496606	0	0.0676640318893525	0.117759255089478	0	0.157537687996763	0	0.0283255241361957	0	0	0.106609667830063	1.03156260554841
GSM1423877_Treat	0.0236603391067943	0	0	0	0	0.0291758531511322	0.160304297792534	0.0915226148344523	0	0.0891653085967975	0	0.0529110282222957	0.0714520996766705	0	0.178125204843504	0.0975879639067624	0.0180605567445209	0	0.0766058805908434	0	0	0.111428852533692	0	0.470451990149716	0.881782813330311
GSM1423878_Treat	0.00960272358111581	0.0899735681728067	0	0	0.0626767617348458	0.0855576435298188	0.0716333190787087	0	0	0	0.139649988874683	0	0.125273447214577	0.0496416484156836	0.0475241340399424	0	0.103763298565953	0	0.111656006477335	0	0.0277352752497646	0.0753121850647656	0	0.223130349338032	0.987849693700723
GSM1423879_Treat	0	0.0322268981397335	0	0	0.0706055429429043	0.0952840417353743	0.00701700256195404	0	0	0.0540885155914875	0.0928505453420077	0.0362113755623838	0.108090024957389	0.142853503628179	0.0368908382123272	0	0	0	0.128043527048537	0	0.00462571299895858	0.191212471278763	0	0.243063064905514	0.998975544752865
GSM1423880_Treat	0.0935410485818847	0.105571222590835	0	0	0.351480056767067	0	0	0.124590268443359	0	0	0.00467373662422648	0.0380772263149066	0	0	0	0.0461354477062243	0.0561472565599172	0	0.123967983999321	0	0.0558157524122584	0	0	0.026884015684768	1.10371494038231
GSM1423881_Treat	0.20326131792791	0	0	0.00177320093772624	0.135916531926618	0	0.0704626498607035	0	0.00832673359844239	0	0.125856311551025	0	0.0139023810031263	0	0.0145153361678195	0.149597087748626	0.0703133909920435	0	0.136175098630351	0	0.0698999596556072	0	0	0.0975862357745594	1.03672660400941
GSM1423882_Treat	0	0.0928085307320878	0	0	0	0.134743082056178	0.110534899711122	0.0394602418880988	0	0.220936154916856	0	0	0	0.0314764713833221	0	0.0844768218389349	0.0324004591446139	0.0254530215903573	0.189124588409283	0	0	0.0385857283291459	0	0.19413188163291	1.00638414929103
GSM1423883_Treat	0.122213418372856	0	0	0	0.0402616749071991	0.0592051394212435	0.182397517248757	0	0.0177939798359385	0.0891754826948341	0.158302356111393	0	0.0737145295213818	0.0322945984318989	0	0.0293673971882552	0.118885106517136	0.0047271729034181	0	0.0168295573382785	0	0.0548320695074104	0	0.0432285040765625	1.07681881947524
GSM1423884_Treat	0.00868293698707567	0	0.107730001208268	0.132361869456214	0	0	0.238706916242762	0	0.0910428994934094	0.189013764446448	0	0	0	0.122092331528309	0	0	0	0	0	0.110369280637515	0	0	0	0.0653384698868048	1.08454910857343
GSM1423885_Treat	0.20586386336919	0	0	0	0.301195780899199	0.126172204536709	0.00775512044903339	0.00541896462625979	0	0	0.124773221963318	0	0	0	0	0.0194704966921746	0	0.0321370839802562	0.152140648958281	0	0	0.0250726145255792	0	-0.0391347721255992	1.13853870987036
GSM1423886_Treat	0	0.0551352156436811	0	0	0.0308706688073313	0.109011333996169	0.128890939139435	0	0	0	0.065846320172096	0	0	0	0.0430601306338829	0.344420474353692	0.0260400777769227	0.000602992524097598	0.0631858628567632	0	0	0.132935984095929	0	0.228993556625693	0.992456376808343
GSM1423887_Treat	0.0684608293188824	0	0	0	0	0.14580167485293	0	0	0.117609968492166	0	0.116871421812818	0	0.0844508581426611	0	0.0965066414611336	0	0	0.00762638531865333	0	0.223777972431907	0.000961858961530822	0.137932389207318	0	0.185743050000427	1.0342400514224
GSM1423888_Treat	0.286555732619061	0	0	0	0	0.209920103440773	0	0	0.105249705740276	0	0.207980863341778	0	0	0.138561394708855	0	0	0	0.00932275365350516	0.0278297260187459	0	0	0.0145797204770062	0	-0.098385118195373	1.17160599374931
GSM1423889_Treat	0.110595702529677	0	0	0.121812869974998	0	0.199850501455553	0.0578585999625511	0	0	0	0	0.0632850514815169	0.00487720952262052	0.143811553946235	0.01592210353582	0	0.17265756347592	0.0023320775025849	0.106996766612524	0	0	0	0	0.00696447078423878	1.08499832660106
GSM1423890_Treat	0.225557233804285	0	0.0220805090461937	0	0.372965569734708	0.0321916748421456	0	0	0	0	0.162201263235565	0	0	0.106693802343157	0	0	0.0739853855934611	0	0	0.00432456140048558	0	0	0	0.067783460148486	1.09454420016895
GSM1423891_Treat	0.0481421114348706	0.00537161224959619	0	0	0.000379369643688856	0.127498021583091	0.065081969504515	0	0	0.0513736080274677	0.108881018179037	0	0	0	0.0367727818202941	0.356393887702724	0.0453627273358842	0.00441207758305297	0.0765915475937279	0	0.0282884159944335	0.0454508513476183	0	0.188693716656691	1.00860680237874
GSM1423892_Treat	0	0.17315732852526	0.0377079054926128	0	0.196625330890197	0	0.0367759448850008	0.00374539743781277	0	0.0162615442133545	0.133530792567919	0.0236861259107039	0	0.00795571355536142	0.0459934084388004	0.224164549986505	0.0250958364580472	0.00101219085373842	0.0702150063657455	0	0.00407292441894085	0	0	0.159455673377314	1.01659049177692
GSM1423893_Treat	0.196628755912732	0	0	0.171144198693469	0	0	0.00897861509981915	0.100099043851659	0	0	0	0.0151366770638103	0	0	0	0.139370052454107	0.109408248514646	0	0.234548374358854	0	0.0246860340509033	0	0	0.0216320000241633	1.07358008285963
GSM1423894_Treat	0.0195673202086773	6.03411332294249e-05	0	0	0.0197849075169999	0.222600463263057	0	0	0	0.0704656960136037	0.0503069509881927	0	0.219730651208187	0	0.00913769581553531	0.0449061051709356	0	0	0.0349255370619564	0.0265067496656911	0.0020025706967207	0.280005011257214	0	0.430766984553684	0.913416533508464
GSM1423895_Treat	0.394237000315111	0	0	0	0.118905432094736	0.0132126222217521	0.0239424532411269	0.0611460523023801	0	0.0414169827839737	0.0629498973127406	0	0	0.0971171984775576	0.0152353732924254	0.0319838929831086	0	0	0.139853094975088	0	0	0	0	0.0734784478906348	1.08253334039646
GSM1423896_Treat	0.121064754178179	0	0	0	0.078591651084453	0.141483281673709	0.0192850409708414	0	0.0484854183511823	0	0.163473718378097	0	0	0	0	0.23818454059334	0.0231183602445477	0.0863887678649678	0.079924466660683	0	0	0	0	0.0931991065530349	1.0481636133215
GSM1423897_Treat	0.146298985332363	0	0	0	0	0.47709548653322	0	0.00304271976761482	0	0	0.125557239354288	0	0	0.147351361339369	0.00386298840114388	0	0.0356134406112769	0.0134641242244602	0.0477136544362648	0	0	0	0	0.121483869257663	1.0666500519912
GSM1423898_Treat	0.174500978443205	0	0	0	0.0601407327231182	0.0362351039129647	0.0178830342775655	0.100878459404431	0	0.0919002598130781	0	0	0.0876285586960269	0.0248771848382422	0	0.17952236134148	0.071891735580024	0	0.114961417321499	0	0.00536020024162372	0.0342199734067415	0	0.0637501705071511	1.05255512742965
GSM1423899_Treat	0	0.267104114064927	0	0	0.0718686261893757	0.136593235103171	0	0	0	0	0.102543448595002	0	0.102501630861627	0	0	0.132643318893495	0	0.0514575406849825	0.128559022651851	0	0.00672906295556808	0	0	0.083302413326615	1.04249218877222
GSM1423900_Treat	0.182963600898227	0	0	0	0.0949934095839165	0.20056454172437	0.000618690286311674	0.00556907072797468	0	0.0631552649998727	0	0.0451007025626184	0	0.0919332460719895	0	0	0	0.0284835216987349	0.286617951445985	0	0	0	0	-0.0166918336132192	1.10760938532602
GSM1423901_Treat	0.225068968379828	0	0	0	0.116978714986849	0	0	0.0384924670875102	0.000109072607753807	0	0.213172850418637	0	0.0450576854182892	0.0284932033510192	0.0523801237699534	0.108086847502527	0	0	0.0915186257636078	0	0.0806414407140254	0	0	0.0541757014591164	1.06682471666783
GSM1423902_Treat	0	0.0668321054721927	0	0.141142534330343	0.137523000488162	0.0238857370716837	0.127520977169545	0.105840833162279	0	0.0455393355253061	0.0139557566787553	0	0	0.0093573959532466	0	0	0.113511507604907	0	0.214890816543579	0	0	0	0	0.0521401701779278	1.08041393632134
GSM1423903_Treat	0.184651928253888	0	0	0	0.0954450087652896	0.283113205751558	0.0496219101208884	0	0	0.0177663617131835	0.0655189976102895	0	0	0.131730675781927	0.00950665808942168	0.0261824563730553	0	0.0123239989731178	0.124138798567381	0	0	0	0	0.0133304900465987	1.09519756026326
GSM1423904_Treat	0	0.0651739338310933	0	0	0	0.183087033563896	0.013362575373456	0	0	0.0100961290313782	0.0585902153592075	0	0.149463731455042	0	0	0.103790765038492	0.0727554951274825	0	0.101934677654409	0	0	0.241745443565543	0	0.352623462730854	0.945373013972397
GSM1423905_Treat	0	0.15658094843337	0.133747311515212	0.232438327323067	0	0.0624125327150505	0.171108801919835	0	0	0	0.120351853539161	0	0	0.0825716327513997	0	0	0	0	0.0314730829933932	0	0.0093155088095101	0	0	0.00481193134947878	1.10180866509717
GSM1423906_Treat	0.05373614872982	0	0.0251034758124754	0	0.0755501175525296	0	0.0811910103406237	0	0	0.20132610523841	0.018285670661012	0	0.118061579388289	0.0536484499401694	0	0.0616206663410472	0	0.0671920850698303	0.0683703700070844	0	0	0.175914320918708	0	0.299623337461126	0.966674526323414
GSM1423907_Treat	0	0.0328350430221043	0	0	0	0.196802462580539	0.0858780457724161	0	0	0.0902228371849428	0.0214048475746894	0	0	0.0560544253226744	0.037315735382688	0.276444203844747	0.0369995056471569	0	0.0386494915098373	0.0205427730645148	0	0.10685062909369	0	0.287129101386534	0.968348477231795
GSM1423908_Treat	0	0.0542900554399807	0	0	0	0.0950840798795049	0.0210953248697125	0.0487078141221164	0	0.00629156572205794	0.0406123565402426	0.0292665962748083	0.227448138896973	0.029989822884623	0.0337723343695724	0.0171254677448798	0.0406484579415171	0.0639412792291126	0.0925888368505268	0	0.0234010059747416	0.17573686325963	0	0.312233511998623	0.961375609650496
GSM1423909_Treat	0	0.0960787311175804	0.108360560569539	0	0.239118836529657	0.00420298184290017	0	0.00751240560506764	0	0	0	0.313261823756198	0	0.0354112423560575	0	0.0535823207145497	0.0830124774088501	0	0.0418770386574979	0	0.0175815814421018	0	0	0.0625780442334131	1.11255878530661
GSM1423910_Treat	0.117168264005234	0	0	0.00804210768405385	0	0.101253829293223	0.141999671851063	0	0	0.13418557643338	0	0	0	0	0.070293369982179	0.0950473494138494	0.12141208254786	0	0.094178686553311	0	0	0.116419062235846	0	0.195328296896986	1.00049204621156
GSM1423911_Treat	0.0469946977291345	0	0.00264498444369376	0	0.0463476328198958	0.245285463123262	0.0406691303834421	0	0	0	0.150014929076485	0	0.15422417620487	0.0661018501545242	0.00347299252640702	0.0710638059104403	0.00326764804557832	0	0.130056495837053	0	0	0.0398561937452136	0	0.193661557414187	1.0083570063714
GSM1423912_Treat	0.0908816897939643	0	0	0	0.204445530354962	0.054394419034505	0.0386211121258851	0	0	0.0081210014217332	0.202055825272186	0	0	0.149131530099355	0.116931342802725	0	0.027809523732602	0	0.107608025362083	0	0	0	0	0.150523911991956	1.0374557226285
GSM1423913_Treat	0	0.0637888722966274	0	0	0.0832541838179979	0.0648425984763921	0	0	0.00625651898071029	0.100524733893654	0	0.0209083884523982	0.155800845461725	0.0275916467415737	0.0218487744987967	0.12166285797915	0	0	0.18799226403542	0	0	0.145528315365554	0	0.300906551450234	0.963862395331762
GSM1423914_Treat	0.0642525108542592	0.0778808415473843	0	0	0.0337078994323975	0.0737220497812175	0.0208636031221107	0.0509140193508475	0.0188743864916508	0	0.28424259707985	0	0.000764521597613774	0.120125713674788	0.0473705360931578	0	0	0	0.207033275314961	0	0.000248045659761192	0	0	0.172413170945184	1.02918351046742
GSM1423915_Treat	0.0417225140307826	0	0	0.0549144954637218	0.0660874758270965	0.00729874758848118	0	0.0207638128878862	0	0.0450244683297883	0	0	0.147926659659901	0	0.00404026135491706	0.179436770219735	0.106769552881255	0	0	0.16679393860008	0	0.159221303156356	0	0.311227770940783	0.965927090726943
GSM1423916_Treat	0.103447581249421	0	0.0318865428134278	0	0.102941932381056	0.0692808112414528	0.0540934213066397	0.0292798417813364	0	0.183345289323083	0	0	0	0.104001844340185	0	0	0.0429794523892296	0.123473008716684	0.155270274457485	0	0	0	0	0.00736982640036214	1.07881353756889
GSM1423917_Treat	0.201214196247368	0	0	0.0834418163457143	0.0476049867235155	0.218561890775793	0.010068442141005	0	0	0	0	0.0536951503180616	0	0.0909150119240574	0	0.0454750568397956	0	0	0.219866954895645	0	0.0291564937890444	0	0	0.0309692419010888	1.08498603389096
GSM1423918_Treat	0.0615495687966878	0.00349709752147194	0	0	0	0.196702932026864	0.0227370945678677	0.079104757424012	0	0.0135226275061389	0.198392777157717	0	0.0693796475481439	0.139912098006143	0.0206622168505628	0	0	0.0442829699679076	0	0.0265185407037859	0	0.123737671922698	0	0.142221539597868	1.04573530698826
GSM1423919_Treat	0.178401842598132	0	0	0	0.276481255227336	0	0.0136996558103844	0	0	0	0	0.0650630170031483	0.0448785900726402	0	0	0	0	0	0.25133607953642	0	0	0.170139559751938	0	0.137424683985826	1.04936429879352
GSM1423920_Treat	0.143015102271075	0	0	0	0.169177365424448	0	0.0147710045137451	0	0	0.0040183097766923	0.0768866729784658	0	0.229484702407509	0.00751564187203395	0.0574825973333954	0	0.000483791631140539	0	0.114761231818254	0	0.0224508424930767	0.159952737480164	0	0.304707816147984	0.966377003843819
GSM1423921_Treat	0.171535824147273	0	0	0	0	0.286238902234198	0.13464706389532	0	0	0.124600888117445	0.124136058708789	0	0	0.100549393854253	0	0	0	0.0462573543827728	0	0.012034514659949	0	0	0	0.141535893150833	1.05721691774132
GSM1423922_Treat	0.0441413706255602	0	0.0190093791259219	0	0.092096247363577	0	0.0611613252665282	0.00866970067242557	0	0.0705447178195792	0.168183945160565	0	0.157573033898523	0.0613137303185423	0	0	0	0.00624863190746359	0.14740743974896	0	0	0.163650478092354	0	0.27292296991924	0.98216819164328
GSM1423923_Treat	0.0613374588528029	0	0	0	0	0.20915672783498	0.00375227471416867	0	0	0.101281841310939	0.0230284323817662	0	0.207257384377963	0.0197992381872174	0.0189577845672343	0.0836074651475882	0.0116388148116743	0	0.185219291546021	0	0	0.0749632862676449	0	0.26366555051639	0.978453871600035
GSM1423924_Treat	0.158566908763227	0	0	0	0.209405337492452	0	0.0617100913349093	0	0	2.32966078295624e-05	0.0890354700638683	0	0.211489835925315	0.0385136467468368	0.00298359678126055	0	0.016902897012583	0	0.132427627603831	0	0.0139526807671567	0.0649886109007313	0	0.260762507813039	0.978639497408879
GSM1423925_Treat	0	0.0368111415122648	0.115298225787844	0	0.170645139089104	0	0.166999602671744	0	0	0.00671872528648634	0	0.0983547645688844	0	0.0924520163328126	0	0	0.12309594181483	0	0	0.132408169208099	0.0572162737279306	0	0	0.0861299940744391	1.0566773119565
GSM1423926_Treat	0.0774144799064707	0	0	0	0.0717581194425427	0.305814967817118	0.0396913248378812	0	0	0	0.030321982555742	0	0	0	0.00614715394662859	0.245049106315845	0.117438682313737	0.0206906202212043	0.0856735626428311	0	0	0	0	0.0284434140715371	1.07602907009812
GSM1423927_Treat	0.0184487752785594	0.0988143266151649	0	0.0427474036111775	0.107859018969569	0	0.261712992290742	0	0	0	0.0393354387982909	0	0	0.0790918342416077	0	0.140113697775488	0.0600325416314343	0.0237193003419035	0.128124670446063	0	0	0	0	0.0545629185460557	1.04929876104417
GSM1423928_Treat	0.104999206736416	0	0	0	0.0121247099375206	0.118147587649232	0.100668439773889	0	0	0.171712010647959	0.0735462985744574	0	0.0363373139710029	0.0464643306101604	0.0202190432416905	0	0	0.0487425727484107	0.173526227573507	0	0	0.0935122585357548	0	0.21767171367111	0.999960162629948
GSM1423929_Treat	0.154882392458235	0	0	0.0189984778005404	0	0.0723247729662645	0	0.0466504704948255	0	0	0.036383546662619	0	0	0.0225419170745715	0	0.22940858144857	0.0520093429266853	0.0501949810762223	0.200965129471642	0	0.01479618607644	0.100844201543384	0	0.183330741704027	1.00620058542698
GSM1423930_Treat	0	0.0170797813299915	0.00335843361315149	0	0.0420007725487144	0.139180128296556	0.113784623280034	0.00772386044271535	0	0.0920101026185418	0.21083393261873	0	0.00676926098739644	0.188663286421221	0	0	0.031213641773428	0.0198798227888185	0.11408610591766	0	0.0134162473630422	0	0	0.130824221279899	1.05386270055188
GSM1423931_Treat	0.302066639853572	0	0	0	0.16756274547513	0.000609563635342395	0	0	0	0.143705897675486	0	0	0	0.144133416348307	0	0	0	0.053930065381772	0.187991671630391	0	0	0	0	0.0193499843904757	1.09227255440625
GSM1423932_Treat	0.239936562518302	0	0.017181269402257	0	0	0.24115534554432	0	0	0.156403468085236	0	0.129098686138833	0	0	0.0808233872209733	0.024468225909267	0	0.00754268758662497	0	0.103390367594187	0	0	0	0	-0.00265907524555308	1.11668171479311
GSM1423933_Treat	0.0737326156027045	0	0	0	0.118772989679027	0.120110436395038	0.0048463427059285	0	0	0.0463488930126528	0.0930902526134803	0	0	0.00675706299270972	0	0.208634192481406	0.0412375473772053	0	0.171796195949962	0	0	0.114673471189885	0	0.101833173557806	1.04348392732212
GSM1423934_Treat	0	0.0634338417129254	0	0	0	0.151999791808751	0.0723874801859737	0	0.023609977052589	0.149663438010279	0.068454082625289	0	0	0	0.0601793608196079	0.110421299042735	0.0642026751004475	0	0.00730673382075668	0.00272573854779601	0	0.225615581272849	0	0.248373062956233	0.998212289548443
GSM1423935_Treat	0.0179242120223415	0.0303164057509202	0	0	0.330525902999941	0	0	0.12151573822854	0	0	0.140531716353627	0	0.0409311452928765	0.103541619180802	0	0	0	0	0.0786743302445475	0	0	0.136038929926404	0	0.0995023311875938	1.0767002964458
GSM1423936_Treat	0	0.221239729603811	0.0243851694538023	0	0.00931741055916319	0.128632248211498	0.154187652505201	0	0	0.0956201237783767	0	0	0	0.0485412402180798	0	0.0909802645182731	0.0962314529812354	0	0.123940627716114	0	0.00692408045444614	0	0	0.0343571855490697	1.05483911600774
GSM1423937_Treat	0.167039936658731	0	0	0	0.190025823324609	0	0	0	0	0.0139837955598705	0.142015565952526	0	0.121702866502608	0.064244346325573	0	0	0	0	0.127090122658483	0	0	0.1738975430176	0	0.230317122153799	1.00160995447184
GSM1423938_Treat	0.0534624196197566	0.00525531232380851	0	0.054009467450693	0	0.0827098838186573	0	0.0374523249978656	0	0	0.0145901754458671	0	0	0	0	0.0773880279411106	0.00431934266629494	0	0	0.47858491517083	0.0586426413032997	0.133585489261816	0	0.293781054439288	1.02118409845502
GSM1423939_Treat	0.000486516521595325	0	0.112710797105566	0.286118268957232	0	0.0375262302317133	0	0.0390400866458769	0	0	0	0.0980381690357656	0	0.167365828818498	0	0	0.0146323793686372	0.0359155432985358	0.208166180016579	0	0	0	0	-0.000182870350558151	1.10147837420782
GSM1423940_Treat	0.229754668326245	0	0	0	0	0.248647844331	0	0.038161077619366	0	0.0333687755157422	0	0.0576856312119643	0.0785397538601206	0.203150671997371	0	0	0	0	0.11069157713819	0	0	0	0	0.0257678080761976	1.08717688860241
GSM1423941_Treat	0.378390397263141	0	0	0.0805899187625151	0.1630529080391	0	0	0.160534493477113	0	0	0.089920964438268	0.0500844605965257	0	0	0	0	0.0234736956227771	0	0.0134763058704733	0	0.0404768559300873	0	0	-0.0157111933196468	1.16666733082009
GSM1423942_Treat	0	0.0864602576454952	0	0	0	0.0472639902016193	0.0303481497140478	0.033621038732708	0	0	0	0.0670309831386741	0.083770314744873	0	0.000612702492778275	0.196009196889338	0.114740914103744	0	0.191484873483933	0	0	0.148657578852789	0	0.254450953391314	0.982172467525505
GSM1423943_Treat	0	0.104185587973738	0	0.0849188794836686	0.00146364736550287	0	0.118543655355172	0	0	0	0.0395634360590996	0	0.0878085737786242	0.023080914830127	0.00945891944585917	0.0666265058456337	0.103302401320782	0.0210112694321199	0.189392385716732	0	0	0.150643823392941	0	0.0874853346507846	1.04292721880134
GSM1423944_Treat	0.0386535042282905	0	0	0	0.0797275322621789	0	0.0808421162187132	0	0	0.0291111627612788	0.0431504067839509	0.0391482683921593	0.0396352855080307	0	0.0374217509301647	0.28921886588558	0.0520534233658049	0.0178135232549049	0.0999229797531225	0	0.0152103645867219	0.138090816069099	0	0.379515803692985	0.92556022489469
GSM1423945_Treat	0.239882558897665	0	0	0	0.101712471582763	0.155837571517177	0.0437508295951629	0	0	0	0.237486197140913	0	0.0761874830763661	0.0444700013524825	0.0294584141272453	0	0	0	0.071214472710225	0	0	0	0	0.0547899979227298	1.08889976043895
GSM1423946_Treat	0.198388360541203	0	0	0	0	0.199463113495755	0.103765802106906	0	0	0	0.186550962585452	0	0.0613840081863552	0.0690186830434052	0	0.0678709466456694	0	0.0103772062196035	0.103180917175651	0	0	0	0	0.0867713516757154	1.05489490265177
GSM1423947_Treat	0.196729101491837	0	0	0.040879957350826	0	0.269847077945701	0.0216530581757318	0.145346234843473	0	0	0.0388797823803217	0.0541648713969348	0	0	0.0380335748329036	0	0.00563503843143327	0	0.188831303150838	0	0	0	0	0.0331836077106726	1.10823678115631
GSM1423948_Treat	0.269640774021461	0	0	0.0124906658215624	0	0.167212374991829	0	0.0585866551126629	0	0	0.0669077853668337	0	0	0	0	0.107189095727275	0.0669991337612322	0.0843452878967032	0.166628227300441	0	0	0	0	-0.0347978091218891	1.09817936148802
GSM1423949_Treat	0	0.015533824073552	0	0	0.0247684855321262	0	0.0768863070874389	0.0267403134890794	0	0.177375962281924	0	0.0345984270129788	0.00832411118005182	0.0587715206669299	0	0.12211995696549	0.0753429453625164	0	0.177739762337607	0	0	0.201798384010306	0	0.241555150606739	0.995213543476095
GSM1423950_Treat	0	0.10346316103338	0	0.208499321484703	0	0	0.0139981931871002	0.187456699636226	0	0	0	0.0628244446698591	0	0.194956628776515	0	0	0	0	0.156940826398784	0	0.0718607248134322	0	0	-0.0241769653129827	1.11285457225674
GSM1423951_Treat	0.0752221357872599	0	0	0.0200106580240904	0.088092827048132	0	0.076273574139232	0	0.0914809454694531	0.171008516859911	0.0197397816396825	0	0	0.345828641791016	0	0	0	0	0.112342919241222	0	0	0	0	0.162990976039902	1.0385883427004
GSM1423952_Treat	0	0.116931153201757	0	0	0.0521503950690706	0.124586925331146	0.109496899171006	0	0	0.192820670051214	0	0	0.0541338364253626	0.0297117143121741	0.00712229282804197	0.13987993323631	0.102890612745137	0	0	0	0.0128056498051666	0.0574699178236143	0	0.233653264046474	0.989916855512002
GSM1423953_Treat	0.0637100854289311	0	0	0	0.167372633663162	0	0.0946391012932518	0	0	0.321835617327026	0	0	0	0.0528091624907601	0	0.0890656066874685	0.0320397642315613	0.0163900562212711	0.0787798254029776	0	0	0.0833581472535906	0	0.272785993989268	0.982359562263932
GSM1423954_Treat	0.0763870851627162	0	0	0.0101717120414828	0.0568088055087942	0.088504072492415	0.00432332149088942	0	0	0.108274400456691	0	0	0.0641964293418673	0	0.0314596405452395	0.317423604511181	0.0637356751373999	0	0.109123241032608	0	0.0203240045472928	0.0492680077314235	0	0.292104323384788	0.963336753817249
GSM1423955_Treat	0	0.160346052009234	0.0882475946168083	0	0.191337237680811	0.238339735534347	0	0.0023447311286615	0	0.0752959787910654	0	0	0	0.0140733538450801	0	0.110725365842189	0	0	0.119289950551805	0	0	0	0	0.043235457416691	1.08237646866526
GSM1423956_Treat	0	0.131856806111397	0	0	0.0280961809639112	0.140667668466086	0	0	0.0790959147335192	0.11128631708704	0	0.0627748634705259	0.056031717157854	0.0623142988910164	0	0.135333281503332	0.123871288585772	0	0	0.0653774061985916	0.00329425683095438	0	0	0.174925940508691	1.01762188646537
GSM1423957_Treat	0	0.0322470051644697	0	0.094277702431132	0	0.124216791588033	0.099780026169337	0	0	0.13277719687436	0	0	0.0679490116713122	0.00918760802506977	0.027279752634012	0.106745760437738	0.125341004294954	0	0.138764087996239	0	0.0414340527133432	0	0	0.241676206475416	0.982265612831508
GSM1423958_Treat	0.0483496034419845	0.0274751726245241	0	0.00305469390132705	0.0827507025540507	0	0.0943774354605022	0	0	0.16968297768515	0.00379503325175438	0	0.0911713276000726	0.0930825543204369	0.0301927339445578	0.0508419621130269	0.0542830750974226	0	0.114394249147264	0	0	0.136548478857926	0	0.317982135397227	0.953138249374858
GSM1423959_Treat	0.0659023127155753	0	0	0	0.242897492122231	0.0683384734629915	0.0762292411442661	0	0	0.0860121553548902	0.108285276855315	0	0.0226731258052603	0.167704642689991	0	0	0.0451020125060042	0	0.116855267343475	0	0	0	0	0.130236244551822	1.04436851391327
GSM1423960_Treat	0.117677248074882	0	0	0	0.0551730256291467	0.110068983023644	0.0778762192615045	0	0	0.0609283304517725	0.0474923764824936	0.00371035442809928	0.160047471003398	0.0781031135352008	0	0	0	0	0.108067963672769	0	0	0.18085491443709	0	0.246358619403892	0.992724800656705
GSM1423961_Treat	0.0981245234477636	0	0	0	0.0357403850168108	0.191432571615986	0.0704501995067495	0	0	0.123534835017265	0.110376022129352	0	0.0637757582750639	0.141980636874134	0.0181745502369832	0	0.0271559373074391	0.00584461789275812	0.105230370756101	0	0	0.00817959192359436	0	0.237092261179152	0.992652862010606
GSM1423962_Treat	0.146288155896798	0.00971106042103246	0	0	0.130575856272773	0.115043186753923	0.0462963324219998	0	0	0	0.0692769664542872	0.0410763541514667	0.0728345360640226	0.151615048886012	0.0307848609372256	0.0421387085308564	0.0164624220581177	0	0.0865912938788759	0	0.0413052172726096	0	0	0.154915922527586	1.02007558784599
GSM1423963_Treat	0	0.13208500490099	0	0.226172983397686	0	0	0.0541749217068981	0.0439119690078253	0	0.0111030970071544	0	0.0691871637475658	0	0.0138462861770677	0.00379527088168774	0.199760810036401	0.0808356066951726	0	0.126208045199691	0	0.0389188412418599	0	0	0.116102918712577	1.03547483819195
GSM1423964_Treat	0	0.193597089224142	0	0	0.13057669576644	0.0338372978236857	0.0563532841887742	0	0	0.0454175851414922	0.111679039546443	0.0247705107651677	0.00670818276373949	0.0528916840420204	0.0257468137107491	0.122126876370641	0.0756402220035375	0	0	0.0572654959503179	0	0.0633892227028496	0	0.21329716535169	0.997232598029441
GSM1423965_Treat	0	0.141585865991952	0	0	0.0698708191200697	0	0.0276711162140994	0	0.0380744332220004	0.0866648287561374	0.145499515458077	0	0.124137772592686	0.0937774624906125	0.0273517173833509	0	0.0137968573275033	0	0	0.078825613357554	0.042786603008254	0.109957395077703	0	0.255408076083394	0.986482885922106
GSM1423966_Treat	0.0684360210487229	0.00457962604520923	0	0	0	0.210303331900214	0.0313937477413008	0	0	0.137719368739225	0	0.0202300946840978	0	0.0199238180643953	0	0.277421776110437	0.0516184047738637	0	0.127405507086841	0	0	0.0509683038056929	0	0.0873797316931379	1.0500871671504
GSM1423967_Treat	0	0.0428737624687077	0.00462172151514923	0.00143860688335124	0.207858965744393	0	0.0986198560148463	0.00134441815394968	0	0.194704969912647	0	0.065369781732546	0	0.137479942471329	0	0	0.0396774651994993	0	0.206010509903582	0	0	0	0	0.0418648657641384	1.08528517494611
GSM1423968_Treat	0	0.234087290984639	0	0.0360653909043468	0.0227273233134531	0.140864800413379	0	0	0	0	0.00306707484228876	0.0599222739651211	0	0.0761468707072095	0	0	0.0420825929992693	0.0181145619273796	0	0.181009712528248	0.021154338968973	0.164757768445692	0	0.0925297265829948	1.06700314485262
GSM1423969_Treat	0.0382645216327768	0.0932140898749736	0.0628975540038451	0.160286709838972	0.0341954183989623	0.104146545771095	0.0216756127892886	0	0	0.0961571284582486	0.0761635701161927	0	0.0213686516304449	0.140641192592787	0.0595273853343337	0.00580990811793864	0.0166621163048202	0	0.06898959513532	0	0	0	0	0.188430830447569	1.0163996894117
GSM1423970_Treat	0.0210994088998349	0	0	0	0.103562597239954	0	0.00938253569601891	0	0	0	0.0282782427276273	0.00671132387269915	0.286397115494304	0.0534988038725428	0.019890024050731	0.254968451256965	0.0517890336328061	0	0.102826668083337	0	0	0.0615957951731787	0	0.391214606663244	0.92403823420513
GSM1423971_Treat	0.112986854811243	0	0	0	0	0.233721926167089	0	0.0654339030658399	0	0	0.101496465396249	0	0.132518410550616	0.0992476016726087	0.144979249063777	0	0.045230014425759	0	0	0.0527094868913252	0.011676087955494	0	0	0.139130145386427	1.03820374487721
GSM1423972_Treat	0.0254364181352305	0.0399301540399371	0	0	0.099248697063861	0.0969741866494292	0.0787737721307417	0	0	0.114021876189064	0.103862501000513	0	0.0412510656922834	0.0146899806523843	0	0.19341761060929	0.0559738128346466	0	0.0736251078670451	0	0	0.0627948171355735	0	0.168984546743794	1.01770187684252
GSM1423973_Treat	0	0.0827975314656634	0	0.0497957683899988	0	0.0992274674867678	0.0968598545399435	0	0	0.10683555236845	0.0486330678126969	0	0.137402233771704	0	0.00561219619473203	0.130708905120083	0.0246839219633781	0	0	0	0	0.217443500886584	0	0.440391247624749	0.89885672918507
GSM1423974_Treat	0.152849786514469	0	0	0	0	0.29881450251573	0.00999836105085687	0	0	0	0.0756427458880958	0	0	0.114456819837962	0.0179945779827528	0.099867581188886	0.0614989373250907	0	0.159073166087223	0	0.00980352160893332	0	0	0.0415850631081235	1.06507530460276
GSM1423975_Treat	0.152483357445307	0	0	0.144198922007396	0	0.0761519986973562	0.0413094714926616	0.0757377119213979	0	0	0.071855499273421	0	0	0.203126649625185	0.0481178122811984	0.0319066192568341	0	0	0.14245105098526	0	0.0126609070139831	0	0	0.0209496048978961	1.08138940480362
GSM1423976_Treat	0	0	0	0	0.199899708431465	0	0	0	0.0843772766951415	0	0.0850976776310268	0	0.0962756410131013	0.1287014488895	0	0	0.074273958641891	0	0.102591711594185	0	0	0.228782577103689	0	0.179881363263545	1.03484605374052
GSM1423977_Treat	0	0.069195282208634	0.074471140196948	0	0.0286849918814535	0.199696759641178	0	0	0	0	0.101261118120581	0.0596551814898281	0.0779611189527363	0	0.00542451890283495	0.140366057965424	0.0904128590386765	0	0.0410819126816431	0.0298818014415093	0.0819072574785526	0	0	0.161649503216984	1.01386113499187
GSM1423978_Treat	0.0386414459900024	0.155565731695829	0	0.0903803436302587	0	0.202641947834634	0	0	0	0	0.0638700876033683	0.0525315529170383	0.00511689626924834	0.133254482814475	0.0615589369436186	0	0	0	0.156570229799441	0	0.0398683445020866	0	0	0.092805760361639	1.05241009117623
GSM1423979_Treat	0.0735118705532652	0	0	0.0969464096739105	0	0.077314475787138	0.104938160351068	0	0	0.0800976773422193	0	0.12228272513785	0	0.211926614018695	0.0622054255131357	0	0	0	0.154550440085901	0	0.0162262015368168	0	0	0.19467984284222	1.01998088467162
GSM1423980_Treat	0	0.106775451859591	0.00737936419579449	0.132786880720614	0	0	0	0.157035518668281	0	0	0	0.143026422613749	0	0.242898773073653	0	0	0	0	0.176832548996087	0	0.03326503987223	0	0	-0.00887322399187661	1.1108636370792
GSM1423981_Treat	0.0632422891678672	0.0735546458339504	0	0	0.231072743912034	0	0	0	0	0.0149725673733741	0.145054862288349	0.014981552922172	0.182998208760554	0.192485188384298	0.0157344749302787	0	0	0	0	0	0	0.0659034664271216	0	0.220666442880493	1.00574884248815
GSM1423982_Treat	0.0704448975703345	0.00939981450392669	0	0.0144923771971762	0	0.0862111385718548	0	0.0496509624853295	0	0	0.0421219148563401	0.036061806596007	0.270118956290403	0.0592821569949024	0.0467442308750886	0.208536145499691	0	0	0.106935598558946	0	0	0	0	0.279939223292177	0.970789061705605
GSM1423983_Treat	0	0.099722470497744	0.0183323756973145	0	0.0255400871193729	0.0804891213148894	0.0036824060479211	0	0	0.0469117513207272	0.0259985650962302	0	0.0270786929923036	0.0420823479151037	0.0255613822574496	0.424246535216098	0.0143329190210198	0	0	0.0415414516671713	0	0.124479893836654	0	0.448906898815222	0.893224670968734
GSM1423984_Treat	0.100873448059733	0.0368940749666868	0	0	0.0638532882649676	0.174809135308446	0.000899296548346324	0	0	0.1406708632059	0.0749078674595884	0	0.00878126016445151	0.0947350599791123	0.0561574462568278	0.109511292426034	0	0	0.0880316252338456	0	0.0498753421260612	0	0	0.189001634188892	1.01114043093298
GSM1423985_Treat	0.0825398384303835	0.0485124731777291	0	0	0.186355738423928	0	0	0	0.00671468286443647	0.00535218788906698	0.103561199104295	0.0290215394754959	0.0305215385859147	0.00947612712107916	0.0305438775748368	0.320436375716029	0	0	0.132281489870152	0	0.0128107064019965	0.00187222536465668	0	0.234065274304455	0.987739985005862
GSM1423986_Treat	0	0.13020329553174	0	0	0.0520838429023573	0.0775304500282701	0.0734686395659076	0	0	0.0797907573234673	0.0326616091764216	0.0208655981709412	0.125418439207816	0	0	0.176246200220667	0	0	0.0219410787054556	0	0	0.209790089166957	0	0.392049124460986	0.923351415765093
GSM1423987_Treat	0.0687643933456758	0	0	0	0.169532295750261	0	0.0736823825718859	0	0.0621102785749868	0.0631424864378877	0	0.0800923566265633	0	0.204755361954742	0	0	0	0	0.235197932981613	0	0.042722511756384	0	0	0.0342215681577078	1.08161361689535
GSM1423988_Treat	0	0.0773314165539785	0	0.052170121216664	0.0832367299885588	0	0	0.0154954774254315	0.0278064845924552	0.0168565885546447	0.0808864088221448	0	0.223755967875441	0.0615747979741939	0.026809687298861	0.0705437696520362	0	0	0	0.235204462904604	0.0283280871409859	0	0	0.223185377908176	1.00515367637235
GSM1423989_Treat	0.0340263668146869	0.0120938165561402	0	0	0.113323875512162	0.0767755019732778	0	0	0	0.148499628162496	0.0625666561396605	0.0175410593741113	0.142489447494097	0.108198821505524	0.014109026446729	0.1592401519317	0	0	0.072691299258164	0.0272843522756653	0	0.0111599965555849	0	0.272183646046287	0.976889372353846
GSM1423990_Treat	0.146300588583933	0	0	0	0.37209337940986	0	0.00164300709404554	0	0	0	0.0327262141154669	0.0852224781856257	0	0.190222163769734	0	0	0	0	0.159220215730501	0	0.012571953110833	0	0	0.0489109410023708	1.08995828146579
GSM1423991_Treat	0.174185607821994	0	0	0.0259607217490414	0.180815378074223	0	0	0	0	0	0.185555976033675	0	0.0181747644079571	0.0727641977786115	0.0394759072870537	0.223676782631132	0.002687372716313	0	0.00442810863966387	0.000522503098105735	0.068481792865584	0.00327088689664601	0	0.16462710300977	1.02335897025631
GSM1423992_Treat	0.174868085888668	0	0	0	0	0.163639748066488	0.0803610861355057	0.0192855587770414	0	0.0784485912300815	0.0247840946559819	0.0501432705210169	0	0.276053681177984	0.0263124919256609	0	0	0	0.106103391621572	0	0	0	0	0.0911685361453582	1.06020200243264
GSM1423993_Treat	0.0283861652082084	0.028231578081532	0	0	0.150077121812355	0	0.0746811466781587	0	0.0243249685446992	0.061093825234753	0.0779358409312926	0	0.141156195799526	0.22426374326989	0.00803748995712726	0	0	0	0.139303933215878	0	0	0.0425079912665798	0	0.140192983483917	1.03067431277633
GSM1423994_Treat	0	0.0619947544288839	0	0.0425024479209184	0.0467774062237221	0	0.0535041717560201	0	0	0.0191263213226477	0.113307451860902	0	0.315540166137073	0.0521166357322714	0	0.12950433581324	0	0	0.0695947649962479	0	0.0163795965083144	0.0796519472997591	0	0.344304724401513	0.946396289799031
GSM1423995_Treat	0.109300418859111	0.0324446980497737	0	0	0.251334948740142	0	0.0770892814080398	0.0190354880789413	0	0.0496760141132082	0.0495481803979572	0.0472086469860937	0.0253703759962546	0.118421719672555	0	0	0	0	0.203504985625855	0	0.0170652420720671	0	0	0.117652528036845	1.04427535595506
GSM1423996_Treat	0	0.0189164768254538	0	0	0.101068761497977	0.0255226850873224	0.149092154850789	0	0	0.210434209552583	0.0290298216857271	0	0.0409641005066054	0.088149001489393	0.0991210767177979	0.0263536184295637	0	0	0.107759547620425	0	0	0.103588545736363	0	0.40672610122955	0.914113272150513
GSM1423997_Treat	0.000820140733652939	0.093101794721797	0	0	0.168514681649001	0	0	0	0.0104129782485977	0.000756997319744973	0.0136716153031972	0.0577837760525284	0.0568371124130942	0.0802519431599121	0.0615194244684516	0.351079513818729	0	0	0.053578774580047	0	0.051671247531247	0	0	0.185034827406646	1.01480223399128
GSM1423998_Treat	0.197215721304428	0	0	0.033028615119261	0.163798604024579	0	0	0	0	0	0.0405047811738476	0.105258894776572	0.0384084098575003	0.152517939942854	0.0313223430809863	0	0.028195911832555	0	0	0.209147760079022	0.000601018808394352	0	0	0.190011101522989	1.03364713942992
GSM1423999_Treat	0	0.172511564674294	0	0.0216476241765929	0	0.0981417659777338	0.0484601044036505	0.0681779896828842	0.00349249451738965	0.0433848256926328	0.0487317022426701	0.0187904190737303	0.00606355006609473	0.302872164561082	0.0455665850518349	0	0	0	0.120666584074233	0	0.00149262580517766	0	0	0.207829377626916	1.00542461559013
GSM1424000_Treat	0	0.20496965445102	0	0.0339490613305464	0.14966831928378	0	0	0.0356090322476989	0	0.0508216710107494	0.0384778549345588	0.039058662766939	0.0265301289123424	0.297140037800044	0.00308930581814171	0	0	0	0	0.0973763117964869	0.0233099596476927	0	0	0.145116664699402	1.04436638616466
GSM1424001_Treat	0.0181621305873095	0.0335518980347649	0	0	0.0209819935501791	0.127112856674847	0	0	0.104551385805453	0.112338687182178	0	0.0372339753534759	0.0828284372218749	0.155664282142233	0	0.220678338195769	0	0.0183327713051118	0.0685632439468036	0	0	0	0	0.132480961339798	1.03973931797448
GSM1424002_Treat	0.1087310857991	0.0346922380770814	0	0	0.155159680785479	0.0424324816718921	0.0250241806786598	0	0	0.052466413363498	0.0670674054201136	0.00158151363794505	0.02790866962806	0	0.0542947156441465	0.291261214117638	0.0118629948814524	0	0	0.0659617312204738	0.0457785570794107	0.0157771179950503	0	0.19665389760453	1.00471802697188
GSM1424003_Treat	0	0.0715892911211046	0	0	0.18162418137937	0	0	0	0.0172381418192438	0.0278438604984239	0.066919187115228	0.0135476596505029	0.316930176678597	0.0546297444556484	0.0128642387657356	0.0763713200980385	0	0	0.00758611337031849	0	0	0.152856085047789	0	0.485746979338655	0.873819180676267
GSM1424004_Treat	0.0679824105253798	0	0	0	0.105825231868144	0	0.0420209599341346	0	0.0237578625179241	0.0959648238858156	0.0414596826331851	0.00521716125636753	0.0661871937452911	0.129890945069091	0.056599929493765	0.14870117681134	0	0	0.179193701135402	0	0	0.0371989211241616	0	0.200766317270937	1.00001638260199
GSM1424005_Treat	0.0503148978231631	0.12539357454388	0.0415719272057281	0.0988876868646922	0.166032212978119	0	0.095934151004055	0	0	0.0490439156768812	0	0.0534632162750606	0.119922438791835	0.0273823744821415	0	0	0	0	0.172053604354445	0	0	0	0	0.0545991831170973	1.06514175314424
GSM1424006_Treat	0.0148993854310762	0.00522774917461201	0.0154032072007053	0	0.107364624448555	0.0645874304321608	0.0183974696775757	0	0.0467550747523085	0	0.241264123577455	0	0.10989486208501	0.123054410776728	0	0	0	0.0041949371173563	0	0.0747410656870442	0	0.174215659639412	0	0.198835510866379	1.02925313429987
GSM1424007_Treat	0.0902453194083564	0.00915997222478377	0	0	0.0645082766687919	0.0496764250528747	0.0185371155812782	0	0	0	0.153581647236461	0	0.21636835887534	0.0607508353616958	0.0399471633750271	0.0744942311430504	0	0	0.0389598041958676	0	0.0102666126082628	0.173504238268211	0	0.407345502104674	0.91578134292662
GSM1424008_Treat	0.164815617969151	0	0	0	0.00993064956077073	0.181369767359314	0	0	0	0.00823592145281376	0.00347460488781799	0.114331712536092	0.0422953699685181	0.0637077704058904	0.0424740275610266	0.0573916593796081	0.0158869301541606	0	0	0.140192974765767	0.0692410202886412	0.0866519737104285	0	0.278610949324993	0.978754064515821
GSM1424009_Treat	0	0.101999904627533	0	0	0	0.0646377574802585	0.0374512081523259	0	0	0	0	0.00781308715166086	0.301691711091115	0.0138501319171864	0.0453360673230392	0.21602648180528	0.0110831243977834	0	0.126067616635672	0	0	0.0740429094181452	0	0.411318676949351	0.912336476476128
GSM1424010_Treat	0	0.244342475628243	0.0393726222150357	0.341937121717005	0	0	0.0121270719295614	0.0164717853942085	0.0644446399432301	0.0179310516516086	0	0.158342089009035	0	0.000696615454253204	0	0	0	0	0	0.0273930895466292	0.0769414375111903	0	0	0.183657780920165	1.06078696621603
GSM1424011_Treat	0.0580386458076528	0.0540723974692337	0	0.0510270706152953	0.0373239478822837	0	0	0	0.0723107853053425	0.125813489992315	0	0.00695514836910999	0.151085368452498	0.115216689366974	0	0.15068404415405	0	0	0.154512052153173	0	0.0229603604320718	0	0	0.145682755476221	1.0236862494069
GSM1424012_Treat	0.078952500201241	0	0	0.175554311218122	0	0	0	0.0113658915652668	0.136303846625931	0	0	0.201737251097785	0	0.281403839781384	0	0	0.0445836056887522	0	0	0.0700987538215178	0	0	0	0.013096230759283	1.14571029161406
GSM1424013_Treat	0	0.0953463766559512	0	0.0864193398218203	0	0.159329050233621	0.0549582474641652	0	0.00696106550450358	0	0.0102671576166131	0.0284487798344497	0.0588054671892662	0	0.0119176550207957	0.23908817922097	0.060394690208367	0	0.12437011015981	0	0.0417551093237345	0.0219387717459329	0	0.157854714390679	1.01309360979006
GSM1424014_Treat	0.032184137958403	0.0313050569548798	0	0	0.0528845168023133	0.159233415348037	0	0	0	0.0487755671735607	0.0319595962139575	0.0602568745255717	0.0931175076680724	0.0503883618801759	0	0.236910851909151	0	0	0.133836480298432	0	0.000255253842190348	0.0688923794252556	0	0.220295558729671	0.99632712414426
GSM1424015_Treat	0	0.150812731537691	0	0.0638686266341434	0.0993040199232301	0	0	0	0.0477000166602039	0.0429584599309468	0.0434791318830209	0.00946661604201614	0.0322330716652036	0.244284012212139	0	0.0948994353658622	0.0068326947849426	0	0.109827722436611	0	0.0543334609239904	0	0	0.202849053083019	1.00452325731793
GSM1424016_Treat	0.138306815556141	0.0578986907643615	0	0	0	0.0530902352855191	0.0625456637472396	0	0	0.0320845315458221	0.0916398413567358	0.045902162109624	0	0.224781328769889	0.0996840049812228	0	0	0	0.172676226097983	0	0.0213904997854628	0	0	0.13051152853067	1.03882404285284
GSM1424017_Treat	0.00725974530535912	0.0732464963716325	0	0.0336110297864555	0	0.181684111724259	0.00673267421210848	0	0.0237859179971516	0	0.0807527432116779	0	0.0494139100398919	0	0.0334564306396621	0.316753603618256	0.0660928938774629	0	0	0.0852720341691834	0.0316752334454151	0.0102631756014841	0	0.243200744531545	0.985684799694718
GSM1424018_Treat	0.243744324409148	0	0	0	0.114209848122174	0.146320156140148	0	0	0	0.09221148109954	0.097479079888222	0	0	0.190075255002758	0	0	0.00206276776496566	0	0	0.113897087573044	0	0	0	0.104212352392847	1.06960502567726
GSM1424019_Treat	0.255443681833883	0	0	0	0.0510392817505769	0.114531058401937	0.016751393433805	0	0	0.0785019947951468	0.0601084194223366	0	0	0.236400891012951	0.00258868189175747	0	0	0	0.184634597457606	0	0	0	0	0.040536626898936	1.08154019868526
GSM1424020_Treat	0.0649040040431795	0.09236671577699	0	0.108592564052017	0.0338829475909144	0.0740354994091612	0.00308625844479818	0	0	0	0.164208735736676	0	0.0314064683273948	0.188261757175463	0.0681056434382356	0	0	0	0.17114940600517	0	0	0	0	0.0859060758968579	1.05588505917425
GSM1424021_Treat	0.057695783717933	0	0	0	0.00934534613543624	0.162778572391323	0.102645175010058	0	0	0.0379797793212143	0.221491787495723	0	0	0.228680900071903	0.0528648916810549	0	0	0	0.126517764175356	0	0	0	0	0.221904103329058	1.00772777381505
GSM1424022_Treat	0.136305474045929	0	0	0	0.0394555890357537	0.0772503514760426	0.197979027605003	0.0033975044561829	0	0	0	0.0234967208519993	0	0.265884686017795	0.0258167885058312	0	0.0340788448574209	0	0.1726392226663	0	0.0236957904817429	0	0	0.060176671936139	1.06031948591812
GSM1424023_Treat	0.130914964927232	0	0	0	0	0.172546771950696	0	0.0450541689012053	0	0.198492904867717	0	0.0875104230900704	0	0.218061368674956	0.00856564679307053	0	0.0746348574189666	0	0.00804803723974426	0.0467439488075519	0.00942690732878999	0	0	0.0895573540103801	1.07792317031497
GSM1424024_Treat	0	0.0829261548482623	0	0.026306542258203	0.239732557374127	0.0417239413197391	0	0.0738804489598096	0	0.267471778972803	0	0.0196060287932382	0	0.0826281612739978	0	0.0330981069384341	0	0	0.0872078404236041	0	0.0454184388377819	0	0	0.206446360565176	1.02871482423021
GSM1424025_Treat	0.163252303466955	0	0	0.018093902460457	0.00852688440205641	0.0870371733653457	0.015841060249265	0	0.00812281273925063	0	0.113246086561802	0	0.0419851683341747	0.199784290907602	0.021394169223587	0.158050803385684	0	0	0.141614264163793	0	0.0230510807400266	0	0	0.205362954333934	1.00135012470858
GSM1424026_Treat	0.121814309520248	0	0	0	0.111028188815174	0.0418612181753895	0	0	0.00039550590255026	0.0905013096180815	0	0.0717359995900844	0.0258371506956971	0.0836312501296864	0.014292264603413	0.138010081272092	0.0532982396550664	0.0091291496677806	0.205592565306296	0	0.0328727670484413	0	0	0.0993016357406388	1.03972384684494
GSM1424027_Treat	0.138005825338412	0	0	0	0.0945216054536977	0	0.0890555669643232	0	0.0927222765654653	0.0961836164247325	0.0894554066719699	0	0.0364531039965383	0.261161599620639	0	0	0	0.0173318294845009	0.085109169479722	0	0	0	0	0.125761031088445	1.04301585524956
GSM1424028_Treat	0.0385455471591125	0	0	0	0.197441898951787	0	0.0327639479213056	0	0	0.225473106906722	0	0.0272041139672942	0.0954419683745595	0.104794171947291	0.0220059689026791	0.0487448935584936	0.089112339428047	0	0	0.0246853996793566	0.00450484362967843	0.0892817995736731	0	0.224272814148634	1.00429711640012
GSM1424029_Treat	0.0418307138308184	0	0	0.0177130200904005	0.103298725547444	0	0.119255354522984	0	0.00865550967717563	0.0172187333900382	0.0700208092899244	0	0.128819083181638	0	0	0.269334991013911	0	0	0.15200898538523	0	0	0.0718440740704365	0	0.220129236309292	0.993157749733298
GSM1424030_Treat	0.0651774953656259	0.0181941451592081	0	0	0.260937185739318	0	0.037075663161243	0	0	0.0436704370361989	0.123999880588254	0	0.0210519874060679	0.226057363532486	0.0730269454556716	0	0	0	0.113477053518088	0	0	0.017331843037839	0	0.0587838216892453	1.07222405480836
GSM1424031_Treat	0	0.125268002979901	0	0.150876301201729	0.066709243872553	0.0668066939429639	0.134995778889608	0	0.00894525874080164	0	0.248859133335761	0	0	0.143211957180479	0	0	0	0	0.0543276298562033	0	0	0	0	0.0855727708137242	1.08825616085985
GSM1424032_Treat	0.142741863902416	0	0	0	0.0228253731750948	0.29025486127784	0	0	0	0.0686535693809427	0.0701531825646578	0.0236984317504959	0	0.0533732459521746	0.0129451988161901	0.117787470087976	0.0245503189564698	0	0.173016484135743	0	0	0	0	0.0689360379093839	1.06396315586435
GSM1424033_Treat	0.0140645364358166	0.0803714927541427	0	0	0.153325886837931	0	0.0498608179961499	0	0	0.0822218373497171	0.120754391462134	0	0.0806839223359579	0.0219695183467074	0.0332542554083893	0.0272470491721409	0.00072872088405918	0	0	0.184163840548886	0.0299364848983268	0.121417245569642	0	0.265428095459829	0.986715277435699
GSM1424034_Treat	0.0516918429385678	0.0467111328945055	0	0	0.0444265077313687	0.304083406002484	0.0299722544706011	0	0	0.00143964356278342	0.14038279537219	0	0.0664914347040909	0.207506820696713	0	0	0.026267287744746	0	0.0810268738819495	0	0	0	0	0.0522783259824738	1.07759081659539
GSM1424035_Treat	0	0.136035295591951	0.00581675786875356	0	0.17277297748531	0	0	0	0	0.0405355516156774	0.113044904062907	0	0.0149784967724581	0.180520333924329	0	0.0305252828606259	0.0247520656632717	0.00189220583649606	0.145223766541088	0	0	0.133902361777132	0	0.222420488066182	0.997015240390953
GSM1424036_Treat	0	0.107623208475377	0	0	0.115886395743373	0.027464485592163	0.0943560470620974	0	0	0.0502182732441326	0.198263237876742	0	0.106993445389535	0.0176825854246575	0.0299267525152259	0.0206499564584302	0.0201884531804999	0	0	0.0324637145798237	0.0243151576243878	0.153968286833554	0	0.190633290542658	1.02239825615453
GSM1424037_Treat	0	0.261402091329816	0	0	0	0.140642094342486	0	0.0104685774021865	0	0	0.0798538007490139	0.0445921220701231	0.0467508349450929	0.245561467894343	0.0281885731454874	0	0.0245487668415105	0	0.117991671279941	0	0	0	0	0.11850630631935	1.03895283543711
GSM1424038_Treat	0.235493148803745	0	0.0135589997982837	0.114977319752915	0.163348573988027	0	0.0381036424814927	0	0	0.12188640077083	0	0	0	0.256523037907539	0	0	0	0	0.0561088764971686	0	0	0	0	0.137593251009776	1.051346517442
GSM1424039_Treat	0.022417827850341	0.0926775786368613	0	0	0.240076513977394	0	0	0	0.069515470051377	0.145037875064477	0.0602332614443174	0	0	0.105127351691451	0	0.148171745685422	0	0	0.116742375598359	0	0	0	0	0.123932690260125	1.04449795677359
GSM1424040_Treat	0.0437202515347118	0.0541847771408127	0	0	0.225233960972903	0	0.00133705390648457	0	0	0.106590625202508	0	0.121109829712865	0	0.271968196685268	0	0	0	0	0.175855304844447	0	0	0	0	0.0456451631527418	1.09166063228173
GSM1424041_Treat	0.175432005814942	0	0	0	0.0276114078215685	0.0887541520633341	0.0466380336900198	0	0	0	0.0796834590617558	0	0.0749862286933035	0.160041071271129	0.012576243367245	0	0	0	0.0915800793475579	0	0	0.242697318869144	0	0.242946603314552	1.00202003929453
GSM1424042_Treat	0.157035240329757	0	0	0	0	0.236750425957122	0	0.0376989175564088	0	0	0.175769955823387	0.0481920174258944	0.0114160975587826	0.201465228332889	0	0	0	0	0.118921279037137	0	0.0127508379786225	0	0	0.09051785067192	1.06881512357294
GSM1424043_Treat	0.223674414829095	0	0	0	0.134868321148122	0.315005432679218	0	0	0.00466076700472081	0	0.121557962069334	0.0400443547265597	0	0.0830549221542539	0	0	0	0	0.0358835358323401	0	0.0412502895563567	0	0	0.0470059866620801	1.11183735855124
GSM1424044_Treat	0	0.152214368155757	0	0	0.169890887503642	0.0865837868774913	0.0868628505065505	0	0	0	0.213881744681007	0	0	0.237133874463272	0	0	0.0118656970616231	0	0.0321831558734649	0.00938363487719222	0	0	0	0.0255042715316699	1.09837509175388
GSM1424045_Treat	0.306751217474517	0	0	0	0.0988158353644856	0.196341462099147	0	0.0470850180127604	0	0.0144725501705933	0.104870015076906	0	0	0.147618833377239	0	0	0	0	0	0.0840450684243515	0	0	0	0.0547011897765557	1.09849724297314
GSM1424046_Treat	0.107362609181323	0	0	0.0511955998924342	0.0430351850754329	0	0	0.011834452029788	0.117960643318408	0	0.0292384321222459	0.0919490696428105	0.0600452065688068	0.124306050048756	0.00161416820743174	0	0	0	0.119962829604296	0	0	0.241495754308268	0	0.265543004249178	0.993519926157165
GSM1424047_Treat	0.10164034118951	0.0137065863863137	0	0	0.254876669662105	0	0	0	0.0396519486773894	0	0.0894593735044296	0.0274229676227043	0.0317761683890507	0.178562901885538	0.0115486774800333	0.00144658261550726	0	0	0.174535601020009	0	0.07537218156741	0	0	0.124104184207364	1.03859442849198
GSM1424048_Treat	0.177150446593935	0.0459168853031068	0	0	0.0774576983287044	0.135299003738271	0	0	0.0258527046778258	0	0.159241797215265	0	0.0332148732683805	0.0669761440957005	0	0.0716879617970774	0	0	0.010403736490164	0.0276360784318979	0.0488996480606902	0.120263021998981	0	0.154434355488051	1.03266135159866
GSM1424049_Treat	0.0348390680062733	0.105526261218044	0	0.0721424995747126	0	0.0509383958798163	0.0181255672384912	0.0248740286259926	0	0	0.0471297318142187	0.0666917040836704	0	0.185560277676491	0.0224980844982323	0.0312852617360383	0.163182840137604	0	0.177206279510415	0	0	0	0	0.0400124941229368	1.06554210679254
GSM1424050_Treat	0.096518814803091	0	0	0.038502853285556	0	0.302555879203273	0.0673134248716269	0	0.0215906058980922	0	0.0748775512250233	0.0693183022847843	0.0258130589130651	0.115462083148728	0.0166274643782157	0	0.0631102417996556	0	0	0	0.108309720188889	0	0	0.0621963219027277	1.07881595670847
GSM1424051_Treat	0.061726641678481	0.102430758563079	0	0	0.0115632158809437	0.203169499098138	0	0	0	0	0.176648184362859	0.0378455794314691	0	0.260493610225325	0.0240821613258568	0	0	0	0.122040349433848	0	0	0	0	0.129663395752835	1.04776536144798
GSM1424052_Treat	0.205391491710014	0	0	0	0.166595626860274	0.085746429215076	0.0873395448614475	0	0	0.0775327826894935	0.0788698819707873	0.010281160798125	0	0.148650345090512	0.0370092178278686	0	0	0	0.0937237103972091	0	0.00885980857919409	0	0	0.118217448101367	1.04745908783379
GSM1424053_Treat	0	0.0736500985349777	0.0279469513064377	0	0.0376669041520849	0.128781125586852	0.057536851197795	0	0.0378341678025982	0.0513887077283773	0.0540028474404928	0	0	0.0595811535317364	0.00970049202105853	0.236723504524615	0.0456081232443268	0.026880369279514	0.134708463156512	0	0.000358439553276222	0.0176318009393459	0	0.107561904340499	1.03178131513936
GSM1424054_Treat	0	0.216156247919958	0.00438520759792712	0.183726966552052	0.00597931134751051	0.0393365273895373	0.109025562847881	0	0	0.004646128812266	0.14379557337201	0	0	0.13899103795764	0.047644952452883	0.0236050948481389	0	0	0.0628925317096973	0	0.019814857192498	0	0	0.198229980944825	1.01039562972055
GSM1424055_Treat	0.195007926477855	0	0	0	0.113143184909854	0.10903469429445	0.0890908601643405	0.00860820709435358	0	0.1432481053096	0.0650710104466308	0	0.0589613056595847	0.155217315933454	0	0	0	0	0.0626173897098766	0	0	0	0	0.162516449657675	1.03016127082689
GSM1424056_Treat	0.0636637679120863	0.0614878534450544	0	0.0697033146194629	0	0	0.0263427476500145	0	0.0538600569651088	0.0435512626068605	0	0	0.0674347756671688	0.125018350744139	0.0335465833825176	0.157785483835533	0.00492529697949811	0	0.175435989483098	0	0.0511163346520749	0.0661281820573832	0	0.166656073079054	1.01294964195853
GSM1424057_Treat	0	0	0.0653258964532473	0.0748485469973334	0.0202074584986228	0	0.0631878303615279	0	0.0541296807967712	0	0.0226662916876398	0.0165926616664954	0.201026843708311	0.0707623406053367	0.0217793140749418	0	0.0777154760603856	0	0	0.241725919472622	0	0.0700317396167652	0	0.140563691080017	1.04451153622011
GSM1424058_Treat	0	0.278221133190709	0.0500090708512987	0	0.183593987158605	0	0	0	0	0	0.0941040214910168	0.00369473787366554	0	0.223474528791253	0.00913853157903958	0.056880635927547	0.0491970121364135	0.00163143487958242	0.0500549061208694	0	0	0	0	0.145914840891341	1.02912821154302
GSM1424059_Treat	0.163157735706799	0	0	0.245109298462975	0	0	0	0.0587417402723989	0	0	0	0	0.056647777232313	0	0	0.212351796308762	0.0757587273639072	0.0199013174445959	0	0.0437097628050198	0.12462184440323	0	0	0.131765907502324	1.0317494884358
GSM1424060_Treat	0.0239157385668242	0.0215753277899576	0	0.0284564392137929	0	0.10101654076651	0.0770410866757535	0	0	0.107120164674084	0	0	0.0432877575761708	0	0.0449444512598766	0.337958012363176	0.0583953611673457	0	0.0520075108122263	0	0.0373568718968676	0.0669247372374138	0	0.355448272054822	0.936226809688346
GSM1424061_Treat	0.0407990240467787	0	0	0	0.176802557646541	0	0.0551452490780111	0	0.168171519021367	0.143396819553064	0	0.0276209382742585	0.174873908885201	0.109649522340445	0	0	0	0	0.103540461154334	0	0	0	0	0.217751397925863	1.00754093943275
GSM1424062_Treat	0.0139552952632628	0.105566806776934	0	0	0.125941341391206	0.0891421439129144	0.0443694134448346	0.101184665828778	0	0.145931231488698	0	0.0124551125717659	0	0.00940410712556342	0	0.147335464491463	0.0177188312068763	0	0.153778220457817	0	0.0332173660398878	0	0	0.0487907746821956	1.07027991618577
GSM1424063_Treat	0.154107724333804	0	0	0	0.179116614963656	0	0	0	0.0283033904966989	0	0.031864945057234	0.0236701637062787	0.155668109246805	0	0.00123042760623755	0.21887049350114	0	0	0.107147127218772	0	0	0.100021003869374	0	0.226400880548837	0.995667812454185
GSM1424064_Treat	0	0.0898941730152682	0.0235849986784515	0.253627566828931	0	0	0	0.111264059418038	0	0.011026243313608	0	0.118745668648785	0	0.0708486969462718	0.0251379727441077	0.0516114527212071	0.0137969426750998	0	0.229452531320606	0	0.00100969368962597	0	0	0.0878385824305027	1.06823735530891
GSM1424065_Treat	0	0.0898457503927015	0.153540830753355	0	0.0469149110175064	0.163761471553045	0.0547310100596353	0	0	0	0	0.117134762141459	0	0.0723857302081945	0	0	0	0.0149531501224731	0.286732383751631	0	0	0	0	-0.0763159398522825	1.11821464601966
GSM1424066_Treat	0	0.0637212019126612	0.00724163833245873	0.138010517805376	0	0.0332007221566556	0.0799645474345609	0	0	0.0843098039935013	0	0.0562175093735061	0.126096056287075	0.0414547532846263	0	0.0589604271169906	0.0304571067957265	0	0.22406412449828	0	0	0.0563015910085814	0	0.153160630239609	1.02353750727817
GSM1424067_Treat	0.1595724515061	0	0	0	0	0.234997478140942	0.0743998429109856	0	0.000850302320054779	0	0.169730572911514	0	0.0915912173127729	0	0	0	0.0445447352599555	0	0.183064630892765	0	0.0412487687449101	0	0	0.0141119982579763	1.08374380771717
GSM1424068_Treat	0	0.156026888770005	0	0.237721803661955	0	0.0671655086450336	0.155074617784302	0	0	0	0	0.0524652808715222	0	0.0545184621587107	0.0400259731997908	0.0988480632878972	0.0192412419490586	0	0.118912159671724	0	0	0	0	0.226184832375863	0.994808603477205
GSM1424069_Treat	0	0.189350790202312	0	0.28130291548972	0.0226185897190708	0	0.216566670723076	0	0	0	0.000720436241546569	0	0.0653764661680791	0	0	0	0.0620272884787807	0	0.162036842977415	0	0	0	0	0.073344389587291	1.05883393896287
GSM1424070_Treat	0	0.173355793777355	0	0.272461994641346	0.0384055782629443	0	0.0749647128450163	0	0	0.0440385271585767	0	0.0809860164867637	0	0.0738729852141674	0.0509743504005411	0.0553210141742774	0.0473365882318509	0	0.0882824388071616	0	0	0	0	0.0809114670122131	1.06699205207743
GSM1424071_Treat	0.02541685543066	0	0.00459225236815289	0.0737545254752054	0.0077095893331475	0.137250186222668	0.049973389199733	0	0	0	0.108522569810266	0	0.257648886112927	0	0.0111890785465833	0.10383079894969	0	0	0.0526814494774524	0	0	0.167430419073514	0	0.262468726611027	0.992083692717992
GSM1424072_Treat	0.0440927452488741	0	0	0	0.108923585855129	0.0722569892685674	0	0.231556198363665	0	0	0.0907603339251541	0.0169856674996273	0	0.186672988684647	0	0	0.126610872869509	0	0.122140618284827	0	0	0	0	-0.0403300415632629	1.12109254728245
GSM1424073_Treat	0	0.0117873958198767	0	0.209082763523466	0.0929092498788348	0.120302239761313	0.0926704102189533	0.0423571430294082	0	0	0	0.0837719953038247	0.00537237537355099	0.112456655637172	0	0.0316745221332545	0	0	0.197615249320346	0	0	0	0	-0.00568819153493136	1.12388657636965
GSM1424074_Treat	0	0.0669756700711289	0	0.285698161789735	0	0.134628943288017	0.0365817048169001	0.0464567307125627	0.00773695259103347	0	0	0.0447685192125568	0	0.0735236364489908	0	0.0858642136112968	0	0	0.217765467457778	0	0	0	0	-0.0161418196144045	1.11907434823403
GSM1424075_Treat	0	0.0535029856075739	0.133025228379786	0	0.285191557269501	0	0.0253631336697992	0.0809448025160586	0	0	0	0.202698771641085	0	0.0917007499693181	0	0	0.0306500811168561	0	0.0322279321711626	0	0.0646947576588598	0	0	0.0641289442485236	1.09030250550991
GSM1424076_Treat	0	0.24440589961693	0	0	0.144838415569914	0.0502127003651777	0	0	0	0	0.0639213556005087	0.0135421469434294	0	0	0	0.256470027437537	0.0166708328486927	0	0.139070807293241	0	0.07086781432457	0	0	0.0790899916217401	1.0459502805091
GSM1424077_Treat	0.107705665829474	0.0573433352874947	0	0.0567179117469315	0.0512637847232939	0.00904150129526879	0.114817233452675	0	0	0.14044539811949	0.0478723394540941	0	0.0160986033959787	0	0	0.16563693177151	0.0355253126553539	0.053854407794277	0.131841794783266	0	0	0.0118357796908922	0	0.164954714849904	1.01257662065428
GSM1424078_Treat	0	0.0668305669617218	0.127086229192288	0.321993357362777	0	0.00011039214629122	0	0.148971990468869	0	0	0	0.151089206207603	0	0.0555944138340908	0	0	0	0	0.040297411019567	0	0.0880264328067918	0	0	0.0612665034990235	1.10725834191864
GSM1424079_Treat	0	0.110107683993007	0.0501437905529436	0.171284143907823	0	0	0	0	0.0910667564983167	0	0.0351020971052145	0	0.0258260102513442	0	0	0.0970909438524383	0	0	0	0.188385156542813	0	0.2309934172961	0	0.119439287271858	1.06085258049666
GSM1424080_Treat	0.0573621487314133	0	0	0.028199974921232	0	0.085853204996219	0.00318186768828072	0.0205597672050813	0	0	0	0.0272258061996203	0.189436708172794	0	0	0.279844624271773	0.00532563634061448	0.0173517893624566	0.154797887212214	0	0	0.130860584898301	0	0.335345090382036	0.950023418017238
GSM1424081_Treat	0.0493309447947109	0.0679141734265819	0	0	0.0433239246333211	0.244449553349426	0	0.0686877990885805	0	0	0.136959069059126	0	0	0.00374690345063833	0	0.133710432615029	0	0.0847048065480579	0	0.121711476337033	0	0.0454609166974942	0	0.0902238758956711	1.05931195150315
GSM1424082_Treat	0.171916816137832	0	0	0	0.0927325721126836	0.138160587655529	0.0501737553160283	0	0	0	0.112169553323667	0	0.0388552350255013	0.0401629376337939	0.0171263895799558	0.106057781398949	0.0171356815589199	0.0300706448734625	0.114024291054028	0	3.26367728159896e-05	0.0713811175568343	0	0.0937576284648192	1.04145568544216
GSM1424083_Treat	0	0.198721027493931	0	0.0985155331240241	0	0.241250874517505	0	0	0	0	0.0900261714584387	0.0407781687878782	0.000373170402730889	0.12244346542573	0	0	0	0	0.120552937961537	0	0.0873386508282254	0	0	0.00319171581090013	1.09689689958094
GSM1424084_Treat	0	0.194664485817779	0.023951732830137	0	0.20346167493972	0.0076617501813237	0.00499436596204519	0	0	0.0342932383082474	0.0553196806343153	0	0.0506807584149814	0.0232654190599646	0.0248574005289805	0.170314418972997	0.0202098670893553	0	0.0977843287838792	0	0	0.0885408784762755	0	0.148906871417478	1.01849343449072
GSM1424085_Treat	0	0.1543598586759	0	0	0	0.330287835816407	0	0	0.032363212994631	0	0.108251104878768	0	0.0237740902696377	0.0970113825744279	0	0	0.00577782804043861	0.108156131705901	0	0.102057245266382	0	0.0379613097775067	0	0.0158415764420444	1.09140651541097
GSM1424086_Treat	0	0.198750725399791	0	0.154576766327602	0	0.0269347548716896	0.0902464971470266	0.0694082319252386	0	0	0.0265620618650991	0.0420701659603045	0.000710932967546841	0.0471017216500219	0	0	0.0204531345790126	0	0.307507722803351	0	0.0156772845033161	0	0	0.0458859461949243	1.07514127088744
GSM1424087_Treat	0.00648202978345357	0.0743102283739715	0	0.015605073648148	0	0.118195570642951	0.0775027275573025	0.0257652778480335	0	0.0319112365687573	0.0676017027465795	0	0.0140945440298961	0	0.00600247336680357	0.267925699536001	0.123536014954268	0	0.159792247757105	0	0.00999254739110699	0.00128262579562258	0	0.272628649622906	0.968504400403451
GSM1424088_Treat	0	0.0562570522084178	0	0	0.0527247797395723	0	0	0	0	0.0387129229634041	0.0625156674257985	0	0.326582063346638	0.00983562996548641	0.0231761777630197	0.237924372678307	0	0	0.101941375042731	0	0	0.0903299588666246	0	0.32430805576582	0.960957497153515
GSM1424089_Treat	0.110724687939458	0	0	0.0413230173755357	0	0.0791207986655344	0	0	0.00466321721956375	0	0.21884391646441	0	0.22807890587646	0.049309587154687	0.0336006367694294	0	0.0614162244473684	0	0	0.0443900292697964	0.0115848264518388	0.116944152365918	0	0.185183360739067	1.02644201712819
